# Supplementary material for: Integration Analysis of Small RNA and Degradome Sequencing Reveals MicroRNAs Responsive to Dickeya zeae in Resistant Rice
Source: Int J Mol Sci. 2019 Jan 8;20(1):222. doi: 10.3390/ijms20010222 (PMC6337123; doi:10.3390/ijms20010222)
Supplement: Supplementary file 1 [file ijms-20-00222-s001.zip › Table S1.xlsx]

## Sheet: Sheet1
		Table S1. Length distribution of unique miRNAs in this study.
Length	K0		K1		K2		K3
	Number	%	Number	%	Number	%	Number	%
18	118781	11.27	63140	6.31	81561	7.97	59730	12.36
19	147608	14.01	92237	9.22	108402	10.58	70578	14.61
20	162217	15.41	119096	11.9	133966	13.09	74810	15.49
21	169592	16.1	152536	15.25	175569	17.15	77921	16.13
22	154566	14.67	150529	15.05	159453	15.58	68325	14.14
23	122258	11.6	144886	14.48	132055	12.9	55361	11.46
24	116223	11.03	186232	18.61	151781	14.82	46585	9.64
25	62305	5.91	91858	9.18	80961	7.91	29766	6.17
In total	1053550	100	1000514	100	1023748	100	483076	100
