# Supplementary material for: Integration Analysis of Small RNA and Degradome Sequencing Reveals MicroRNAs Responsive to Dickeya zeae in Resistant Rice
Source: Int J Mol Sci. 2019 Jan 8;20(1):222. doi: 10.3390/ijms20010222 (PMC6337123; doi:10.3390/ijms20010222)
Supplement: Supplementary file 1 [file ijms-20-00222-s001.zip › Table S2.xlsx]

## Sheet: Sheet1
	Table S2. A summary of detected miRNA in this study.
miR_name	miR_seq	len	Genome_seq	type	Sequence in miRbase	group	SS	hairpinLen	CG%	dG	MFEI	K0(norm)	K1(norm)	K2(norm)	K3(norm)	Expression level
aly-miR158a-3p	TCCCAAATGTAGACAAAGCA	20	acgtcatctctgtgcttCTTTGTCTACAATTTTGGAAAaagtggtgacgccattgctcttTCCCAAATGTAGACAAAGCAataccgtgatgacgt	3'	Yes	gp3	((((((((...(((...(((((((((((.(((.(((((.((..(((....)))..)).))))).))))))))))))))...)))...))))))))	95	42.1	-41	1	0	0	4.59578	2.67609	low
aly-miR390b-3p_R-1_1ss19CT	CGCTATCCATCCTGAGTTTC	20	agaatctgtaAAGCTCAGGAGGGATAGCGCCatggatgaatattagtaacactattgcttgttttagccatctgtagcgctatccatcctgagtttcatagcttcttc	3'	Diff	gp3	((((.((((.((((((((((.(((((((((.(..((((..((..(((((.....))))).....))..))))..).))))))))).)))))))))).)))).))))..	106	41.7	-49	1.1	0	0	0.382982	0	low
aly-miR403a-3p	TTAGATTCACGCACAAACTCG	21	gaagagtcgtattacaTGTTTTGTGCGTGACTCTAATTtaacaggcttatgtttgagatttttttgacaaatccggattttgctgttggaTTAGATTCACGCACAAACTCGtaatctgtcttttc	3'	Yes	gp3	((((((.(..(((((..(.(((((((((((.((((((..(((((.(....((..(.(((((.......))))))..))...))))))..)))))).))))))))))))..)))))..).))))))	125	36	-45.3	1	0	0	2.29789	0	low
aly-miR408-3p	ATGCACTGCCTCTTCCCTGGC	21	aaaggttagattggtattgcaatgaaagaagtggtaatgatagagagagaCAGGGAACAAGCAGAGCATGGattgagtttactaaaacattaaacgactctgttttgtctctacccATGCACTGCCTCTTCCCTGGCtccctcttttctctctctctctctctctctccctctctctatttctttctctcctttcatttcaatggattttt	3'	Yes	gp3	.......(((((..(((((.((((((((.((.((....(((((((((((..((((((...((((.((((((...(((...((.((((((...........)))))))))))...)))))).))))...))))))((...))............................)))))))))))....)).)).)))))))).))))))))))..	83	40.8	-59.4	0.7	1.71661	0.158585	1.37235	4.81696	low
ath-miR156g_R+1_1ss1CT	TGACAGAAGAGAGTGAGCACT	21	nntgggcggTGACAGAAGAGAGTGAGCACAcggccgggcggaacggcaccggcggatgtgccgtcgcggccgcgtgctcactgctctgtctgtcatccactcctc	5'	Diff	gp2	...(((.((((((((((((((((((((((.(((((..(((..(((((((........))))))))))))))).))))))))).)))).))))))).)).)))...	99	66.7	-64	0.9	29.1824	8.24643	18.7661	10.7044	middle
ath-miR163	TTGAAGAGGACTTGGAACTTCGAT	24	acccggtggataaaatcgagttccaacctcttcaacgacaacgatttcaacactctcttccaggaacaacttcctccaggcagatgatactaaagtgctggagttcccggttcctgagagtgagtccatatcaaaatgcgcattcgttatcacttggttgaacccatttggggatttaaatttggaggtgaaatggaacgcgtaattgatgactcctacgtggaacctcttcttaggaagagcacggtcgaagaagtaactgcgcagtgcttaaatcgtagatgctaaagtcgTTGAAGAGGACTTGGAACTTCGATattatcccccgtgt	3'	Yes	gp3	((.(((.((((((.(((((((((((((((((((((((((.....((((.((...((((((((((((.......((((((.((.............)))))))).....((((((....((.(((((...(((((..(((((.((((((.((((((..((((((((.....))).)))))......))))))))))))..))))).))))))))))))....))))))..))))).)))))))....)).)))).((((.(((((..((......))))))).))))...)))))))))))))..)))))))).)))).)))))).))).))	331	45.3	-124.5	0.8	0	0	2.29789	0	low
ath-miR166a_1ss1TG	GCGGACCAGGCTTCATTCCCC	21	tgatccatggctgttgagaggaatgacgtccggtctgaagatcgccgtccccaggcggtggctTCGGACCAGGCTTCATTCCCCatgactcatggaacc	3'	Diff	gp2	...(((((((..(((....(((((((.(((.(((((((((.((((((((....))))))))))))))))).))).)))))))....))))))))))...	93	58.6	-50.7	0.9	61.2257	59.3108	43.277	8.9203	middle
ath-miR166a_R+2	TCGGACCAGGCTTCATTCCCCTT	23	tcttgttgagaggaatgtcgtctggcctgagatcgtaccacagtggtgggtacacgtggacggtcTCGGACCAGGCTTCATTCCCCTCaacaact	3'	Diff	gp2	..((((((((.((((((..((((((.((((((((((.((((.(((.......))))))))))))))))).))))))..)))))).))))))))..	91	54.7	-56.6	1.1	102.997	86.2703	76.2134	57.0899	middle
ath-miR166a_R+2_1ss21CT	TCGGACCAGGCTTCATTCCCTTC	23	cactttgaggGGAATGTTGTCTGGCTCGAGGTgcatggagaaacctctgatcgatcaggtttgatctgtagagactgatcTCGGACCAGGCTTCATTCCCCTCaagtaa	3'	Diff	gp2	...(((((((((((((..((((((..((((((.((.((((....))))((((((......)))))).........))))))))..))))))..)))))))))))))...	103	49.5	-50.9	0.9	3.43322	0.634341	0.382982	1.78406	low
ath-miR5660_R-3_1ss5TA	CAGGAGGTTAGTGCAATG	18	tttgacataatagttttctggtaactttcagaccaaggccaaaccgaattgtCAGGTGGTTAGTGCAATGGAAagctggcaaaccgtatgagtataccatcttgtagtactctttaccagctttccaatgcactaacgatctgacaattccgttcagccgtttttgtcggaaagttaccggaaaactattatgtt	5'	Diff	gp3	...((((((((((((((((((((((((((.(((...(((..(((.((((((((((((.(((((((((.(((((((((((.(((......((((((((......)).))))))))).))))))))))).))))))))).)))))))))))).)))..)))......))).))))))))))))))))))))))))))	192	40.5	-106.7	1.4	1.14441	0	9.19157	7.13624	low
bdi-miR166b-5p_R+1	GGAATGTTGTCTGGCTCGGGGT	22	cactttgaggGGAATGTTGTCTGGCTCGAGGTgcatggagaaacctctgatcgatcaggtttgatctgtagagactgatcTCGGACCAGGCTTCATTCCCCTCaagtaa	5'	Diff	gp2	...(((((((((((((..((((((..((((((.((.((((....))))((((((......)))))).........))))))))..))))))..)))))))))))))...	103	49.5	-50.9	0.9	1.14441	0.634341	0.765964	0	low
bdi-miR167c-5p_1ss22AT	TGAAGCTGCCAGCATGATCTGT	22	gatgtgtgcaccttaagcagcTGAAGCTGCCAGCATGATCTGAtcttttgcgatctctttttttatctgaataagttgatggaaatattgggttcctaagattcagatcgtgctgcgcagtttcatctgctaatcgatgcactacact	5'	Diff	gp2	..((((((((.....(((((.((((((((((((((((((((((((((....((.(((..(((..(((..........)))..)))....))).))..)))).))))))))))))).))))))))).)))))......))))).)))..	144	41.9	-62	1	4.00542	1.90302	3.82982	0.89203	low
bdi-miR169c-5p_R-1_1ss20GT	CAGCCAAGGATGACTTGCCT	20	gggccatgcaggacgaggcacagagcaggatgCAGCCAAGGATGACTTGCCGGccggctggccggcaatgtcgccgccggcgtgacatgatgcttgcccggcaagtttgtccttggctacaccttgctctctgcccatcatgtgttgccct	5'	Diff	gp3	((((.(..((.((...((((.((((((((.((.((((((((((((((((((((((....))))))))).)))...(((((.(..(........)..))))))......)))))))))).)).)))))))).))))..)).))..).)))).	150	62.9	-86.2	0.9	0	0	0.765964	1.78406	low
bdi-MIR395f-p3_1ss23AG	GTTTGGGGGAACTCTCGGTGTCGCC	25	gtttggagaccccaggagttcccttcaagcacttcacgacgcactatttagagagttgttgtgaagtGTTTGGGGGAACTCTCGGTGTCGCCaagc	3'	New	gp1a	((((((.(((.((..((((((((.(((((((((((((((((.(((........))))))))))))))))))))))))))))..)).))).))))))	96	52.1	-57.6	1.2	0	2.8281	0.282884	0	low
bdi-miR5054_1ss15GC	TCCCCACGGTCGGCCCCA	18	cctccgtggttgatgcgttgtggattgagaacagcatggtcaagaagatcgtagatctgatgcacttctTCCCCACGGTCGGCGCCAatgacgagga	3'	Diff	gp3	(((.(((..(((..(((((((((...(((((..((((((((..(.....)...))))..))))..)))))..)))))....)))))))..)))))).	96	53.6	-27.2	0.5	0	0	0.765964	0	low
bdi-MIR5056-p3	CCAATTGCATGCGTCTAATC	20	aattcgggaggaagaactggtaataagcacaaaaccatccattctggttctacatttgtttgaataaaatgtttcgCCAATTGCATGCGTCTAATCaaaaaaacttttcttattcgtctttttctatcttcccattcatct	3'	New	gp1b	.....(((((((((((...(((((..((....(((((.......)))))..((((((.........))))))...))..)))))..(((..(((..((((....)))).)))..)))....)))).)))))))........	31	34	-25.5	0.5	0	0	0.765964	0	low
bdi-miR7713-5p_L-1R-5_1ss11TC	AGGAATTGACGGAACAGC	18	tagcaaccgcgTAGGAATTGATGGAACAGCTCACAatgaggaggcgacaacatagaggaaaggtgccgatgacagcgcagggtgaaatggagagcgtcgaggcggtggtcccaaaacatgcaggtaccatgcgcgtaggacactaggactgtccatgtggaccatcatcacatttgtagtaatgttttttggccaattttatttctttatgagccaaattaataagatttttttttgcaagttggatgaaactctccttttgcctagaagatgaattccgtgatactgttgccagccatcTTGAGACTGGCAGCATTAGCAAGCgcatatggat	5'	Diff	gp3	........((((.....((((((...(((((((..(((....(((((((..((...((((..((((........)))).(((..(((.((((((..((.....((((((((((..((..(((.......)))..)).(((((.......))))).)).)))))))).(((.((((((((....((((((((((((..............)).)))))......)))))......)))))))))))..))..)))))))))..)))..........))))...))..)))))))...)))..)))).)))....))))))...))))........	318	45.2	-92.2	0.6	0	0	0	1.78406	low
bdi-miR7735-3p_R-6_1ss1CG	GCGGTCGGAGCCAAGAGA	18	ggtaaacgtcgTTGTTTTCCTTCTGCACTCCCGGCggcacgcccgtgagcgagctcgatgctgcatctggacctcggaaccacgtcggagccagaaaaacgttattgacgtagcagcctggaagtcgCCGGTCGGAGCCAAGAGACGCGGCgacaatgatct	3'	Diff	gp3	(((....((((..(..(..(((..((.((.((((((((...((...(((....)))...(((((.(((((..(((.((......)).))))))))...(((((...))))).)))))..))..))))))))..)).)).)))..)..)..))))....))).	161	59.3	-57.9	0.6	0	0	0	1.78406	low
bdi-miR827-3p_R+1_1ss21AT	TTAGATGACCATCAGCAAACTT	22	attgagccgattcatgcagctctgaacttgTTTTGTTGGTTGTCATCTAACCatcgatcggtccgtgcttcggtgcttgtgccatgattttgcatcatcacaccggcgatggTTAGATGACCATCAGCAAACAtgttcgtgagacatgccgtgcgtcctgagct	3'	Diff	gp3	....((((((..((((((.((((((((.((.(((((((((.(((((((((((((((.((((...(..(....)..)..(((..(((((.....)))))))).))))))))))))))))))).))))))))))).))))).)))...))).)))..))..).)))	160	49.4	-66.5	0.8	9.15525	4.44038	0.765964	1.78406	low
cpa-miR159a_R+1_1ss21AT	TTTGGATTGAAGGGAGCTCTTG	22	gagctccttgaagtccaatagAGGATTTTGCAGGGTTGATtgagctgccgagctatggattccacagccctacccgaagttatactttttctgggtaggcttgcggtttgcatatctcaggagctgcattaccctaagcttaatccttgTTTGGATTGAAGGGAGCTCTAg	3'	Diff	gp3	(((((((((..(((((((..(((((((..(((((((....((((((.(((((.((((....((.((..(((((((((((........)))).)))))))..)).))....)))).))).)))))).))..)))))..))..)))))))..)))))))..)))))))))...	168	47.4	-79	1	1.71661	0	0	0	low
gma-miR1507a	TCTCATTCCATACATCGTCTGA	22	cagtgtttggcagaggtgtatggagtgagagaagggaaagggtattttccgattctgtcgttactctcttccctcTCTCATTCCATACATCGTCTGAcgaacgtatc	3'	Yes	gp3	....(((((.((((((((((((((((((((((.(((((((((((.....((((...)))).)))))).))))))))))))))))))))))).)))).))))).....	98	46.7	-54.7	1.1	1.14441	1.90302	0	0	low
gma-miR1509b_R+1	TTAATCAAGGAAATCACGGTTG	22	ctgcatctttTTAATCAAGGAAATCACGGTTgagtgtgaaggagagaaagtggcttcagatttccgggttttccttctccactgtgtttccttggttaaagatatgtgc	5'	Diff	gp3	..((((.((((((((((((((((.((((((.((....(((((((((....(((..........)))..))))))))))).)))))))))))))))))))))).))))..	105	42.2	-40.3	0.9	0	0	0.765964	0	low
gma-miR1511_R+1	AACCAGGCTCTGATACCATGA	21	tcagccgtggtatcaggtcctgcttcatcaagtggtcttgtgttcaaatccagcctcaagcacatggttAACCAGGCTCTGATACCATGgtgaatataa	3'	Diff	gp3	(((.((((((((((((..((((.((.((((.(((..((((.(((.......)))..))))))).)))).)).))))..)))))))))))))))......	93	46.5	-38.6	0.8	0	0	0.765964	0	low
gma-miR159d_L-1R-2_1ss18TA	GCTGCTTAGCTATGGAAC	18	gggtgaattgAGCTGCTTAGCTATGGATCCCacagttctacccatcaataagtgcttttgtggtagtcttgtggcttccatatctggggagcttcatttgcct	5'	Diff	gp3	(((..(((..((((.(..((.((((((..((((((..(((((((..............)).)))))..))))))..)))))).))..).))))..)))..)))	103	46.6	-45.2	0.9	1.14441	0	0	0	low
gma-miR171c-3p_R+1	TTGAGCCGTGCCAATATCACAT	22	ttaagaacttgAGATATTGGTGCGGTTCAATCagaaggcagtgttttatgatccaaaagctctgtgttatttgaTTGAGCCGTGCCAATATCACAtgttattga	3'	Diff	gp3	((((.(((.((.((((((((..(((((((((((((..((((.(((((........))))).))))....)))))))))))))..)))))))).)).))).))))	104	37.5	-45.9	1.2	1.14441	0.951511	0.382982	0	low
gma-miR3522_L+2	TGAGACCAAATGAGCAGCTGA	21	aggatcgtcctgAGACCAAATGAGCAGCTGAccacatgatgcagctatgtttgctattcagctgctcatctgttctcaggtcgccct	5'	Diff	gp3	(((..((.(((((((.((.((((((((((((.........(((....))).......)))))))))))).)).))))))).)).)))	87	50.6	-40.2	0.9	4.57762	0	3.06386	1.78406	low
gma-miR393a_L+1	TTCCAAAGGGATCGCATTGATC	22	gttggtggatagtTCCAAAGGGATCGCATTGATCtaattctttatcttcctgcatgtatttacttgcagctctggttttggacctttttaccggttcactgacttggatcatgcgatcccttaggaattttccatcgc	5'	Diff	gp3	...((((((.((((((.((((((((((((.(((((((.((...(((...(((((.((....)).)))))....)))..((((((........))))))..)).))))))))))))))))))).)))))).))))))..	133	42.8	-61.4	1	0	0	0.765964	1.78406	low
gma-miR394a-3p_R-1_1ss2GA	AACTCTGTTGGCTACACTT	19	atcatgagggtttagcaaagtgttgctaacagagtttaTTGGCATTCTGTCCACCTCCacttcctactctctctctctctctctctacccatgaatatggaggtgggcatactgtcaactgAGCTCTGTTGGCTACACTTTgtaaagccttcatgat	3'	Diff	gp3	(((((((((((((..((((((((.((((((((((((((((((((...((((((((((((.(((.............................)))..))))))))))))...)))))).)))))))))))))).))))))))..)))))))))))))	157	44.6	-78.2	1.1	0	0	0.765964	0	low
gma-miR4411_R-4_1ss10CT	TTATTGTAATTAATTTGT	18	acgacgattaattagttgtagtaatcatgaaTTATTGTAACTAATTTGTCGGTacc	3'	Diff	gp3	.((((((...(((((((..((((((.....))))))..))))))))))))).....	50	30.4	-15.8	0.9	0	0.634341	0	0	low
gma-miR4995_L-1R+3	GGCAGTGGCTTGGTTAAGGGAAC	23	taaaactcatAGGCAGTGGCTTGGTTAAGGGaagccactggagccgtagtaaaagcaagtcttcaccgggcaattgtttatggacccgaa	5'	Diff	gp3	......(((((..((((.((..(((.((((...((.((((......))))....))...)))).)))..)).))))..))))).......	77	47.8	-23.2	0.5	3.43322	9.51511	3.06386	12.4884	middle
gma-miR4996_R+1	TAGAAGCTCCCCATGTTCTCA	21	tttctcctaactttgagagcatgggtaacttctatttttttggcgctgtccccttctccatcatctttacttcaacctttaaacttcctttttcaactattaaaattcctgactatgttgaggaaattaagaaaatgggtttgttgccgatgccagcagaaTAGAAGCTCCCCATGTTCTCaccgttagc	3'	Diff	gp3	......(((((..((((((((((((...((((((((((..(((((..(........(((((..((((..(((((((........................................))))))).....))))..)))))........)..)))))..))))))))))...))))))))))))..))))).	183	39.5	-54.19	0.7	1.14441	0	0	0	low
hbr-miR6173_L-2_1ss15GA	CCGTAAACGATGAATACT	18	cgctgtgcgtatcgacccgtgcagtatccatcgtttaaagctaggggagcggaatgggattagataccccagtagtcctaAGCCGTAAACGATGGATACTgcacgggtcgatacggcacagcgctgtagctaacgcgtta	3'	Diff	gp3	(((((((((((((((((((((((((((((((((((((..(((..((((.(....((((.........))))...))))).)))..)))))))))))))))))))))))))))))).))))))).....((....))....	123	53.6	-88.6	1.2	40.0542	17.1272	29.1066	76.7146	middle
hvu-miR5049d_L-1R+4_1ss6TA	ACAAATATTTAGGAACGGAGGGAG	24	attctacttcctctgtaccaaaataattgcagttggagagaaatagactagtatttctccccaacTACAATTATTTAGGAACGGAGggagaatttt	3'	Diff	gp3	......((((((((((.((.(((((((((.((((((.((((((((......)))))))).)))))).))))))))).)).))))))))))......	84	35.4	-44.9	1.3	1.14441	0	0.765964	0	low
hvu-MIR6195-p3_1ss8TG	CTCGGCGGCCTCGGCGTC	18	gcgccgtgcacgagtacgtcgtcgggctacgcatcgtcaccccggccccggcgagccaggggttcgccgtcgtcagggagctcgtcgccggcgaccccgacctcgacgccgccaaggtctccCTCGGCGTCCTCGGCGTC	3'	New	gp1b	.(((((.(((((((((((..(.((.....)))..)))..(((.(((..(((((((((...)))))))))..))).))).)))))).)))))))...((((....(((((((...(((....)))))))))).))))....	40	75	-67.1	0.6	0	0.634341	0	1.78406	low
hvu-miR6196_R-3_1ss10AT	AGGACGAGGTGATGGAGA	18	cgagcgatggAGGACGAGGAGATGGAGAGGAaggtgcagcagtacctgcaccgcaagggattccgcctcaccgagctcgcgctgcaggaggagcgcaaccgcctctccaccacctccctctccgacgtctcgctct	5'	Diff	gp3	.((((((((((((..((((...((((((((..(((((((......))))))).....((.((.(((..(.((..((.......)).)).)..))).)))).))))))))...))))..)))))).....)))))).	134	65.4	-61.1	0.7	0	0	0	1.78406	low
hvu-MIR6207-p5_1ss15CG	AAGGTGGCCAAGTCGATGG	19	gtggggcacatgggcgtgAAGGTGGCCAAGTCGATGGggcaccacgtgacggtgatcagctcgtcggcgaggaagcgcggcgaggccatggacgacctgggcgccgacgcctacctcgt	5'	New	gp1b	..((((....(((((((...((((.(((.((((((((..((((.......)))).....(((((((((......)).))))))).))))...)))).))).)))).)))))))))))..	115	68.9	-54.5	0.7	1.14441	0	0	0	low
lus-miR156a_R+3	TGACAGAAGAGAGTGAGCACTTT	23	ggatctttgtttctgggtaaggggtgaaagtaaggagaaacTGACAGAAGAGAGTGAGCACttagagaccattatgttatatgaatctataccattgtttttaggtgctcacttctctttctgtcggcttctcatccttcttcttcttcttcttcttcttgttttagattt	5'	Diff	gp3	.(((((........(((.(((..(...(((.((((((((.(((((((((((((((((((((((((((((....(((.((((......)))).))).))))))))))))))))).))))).))))))).)))...))))))))...)..)))..))).........))))).	142	38	-60.9	0.9	22.8881	3.1717	5.36175	5.35218	middle
lus-miR159b_R+1_1ss21CT	TTTGGATTGAAGGGAGCTCTTT	22	aagagagctcctttgggtccaaacagagggtgtggatagggtgagatggaagctgctgagctatggattccacaaccccacccttttgattattgatccggtgggttgtggctcgttttgcatatctcaggagcctccgttccctgttttcttctcttccctccTTTGGATTGAAGGGAGCTCTCtt	3'	Diff	gp3	((((((((((((((..(((((((..(((((...((((((((...((((((.(((.(((((.(((((((.(((((((((.(((...(..(...)..)...))))))))))))...)))...)))).))))).))).)))))))))))......)))...))))).)))))))..))))))))))))))	187	50.3	-89	0.9	16.5939	30.4483	21.064	16.0565	middle
lus-miR171h_L-1R+2	TGAGCCGAACCAATATCACTCT	22	gaagaagaggacatggtttggtattgtttcggctcatgtcgttcacacagatgTGAGCCGAACCAATATCACTCAtgtattcttcatt	3'	Diff	gp2	...(((((..((((((..((((((((.(((((((((..((.........))..))))))))).)))))))).))))))..)))))...	82	42	-41.3	1.1	3.43322	3.80604	2.29789	1.78406	low
lus-miR171h_L-1R+2	TGAGCCGAACCAATATCACTTT	22	gggccgttggagaaagtagacacgacgtggtattggttgcggctcgtcgatctcggacggctttgaccgtcgctccgATGAGCCGAACCAATATCACTcttgtatgcttctttccgttcgttttcc	3'	Diff	gp3	(((.((.(((((((((((.(((.((.((((((((((((.((((((((((......(((((......)))))....)))))))))))))))))))))))).))).))))).))))))..))...)))	126	54	-57.9	0.9	3.43322	3.80604	2.29789	1.78406	low
mdm-miR167h_R-1_1ss19CT	TGAAGCTGCCAGCATGATTTT	21	tcatgcactggtagcggtTGAAGCTGCCAGCATGATCTTAtaactcccwacttcgtttagggaagatcAGATCATCTGGCAGTTTCACCtgttactggtagcatga	5'	Diff	gp3	((((((((..(((((((.((((((((((((.(((((((.((...((((...........))))..)).))))))))))))))))))).)))))))..)).))))))	106	46.2	-56.9	1.2	4.00542	0.951511	0.765964	0.89203	low
nta-miR390b_R+1	AAGCTCAGGAGGGATAGCGCCA	22	agaatctgtaAAGCTCAGGAGGGATAGCGCCatggatgaatattagtaacactattgcttgttttagccatctgtagcgctatccatcctgagtttcatagcttcttc	5'	Diff	gp3	((((.((((.((((((((((.(((((((((.(..((((..((..(((((.....))))).....))..))))..).))))))))).)))))))))).)))).))))..	106	41.7	-49	1.1	0	0	1.14895	0	low
nta-miR397_L+2_1ss21GC	TCATTGAGTGCAGCGTTGATCT	22	tagaaacatcATTGAGTGCAGCGTTGATGTcaatttctgtgaagtctttaatttggcatttggtctttttgccactttttccaattcgttgtcatctgcgctgcactcaatcatgtttttag	5'	Diff	gp3	(((((((((.(((((((((((((..((((.((((......(((......((..(((((...........)))))..))......))))))).))))..))))))))))))).))))))))).	121	37.7	-48	1	1.14441	1.90302	2.29789	1.78406	low
osa-MIR1319a-p3_1ss6TA	TATAAAATATTATAAGTGCCGGT	23	tatgggtgtcggtttttaagaaaaaaccggcatctgtaatatattATAGGTGTCGGTTAATTAAAAACCgagaccTATAATATATTATAAGTGCCGGTttttttaaaaccgacacctatct	3'	New	gp1a	.(((((((((((((((...(((((((((((((..(((((((((((((((((.((((((.......)))))).)))))))))))))))))..))))))))))))))))))))))))))))..	118	33.1	-74	1.8	0	0	0	3.56812	low
osa-MIR1319a-p5	ATAGGTGTCGGTTAATTAAAAACC	24	tatgggtgtcggtttttaagaaaaaaccggcatctgtaatatattATAGGTGTCGGTTAATTAAAAACCgagaccTATAATATATTATAAGTGCCGGTttttttaaaaccgacacctatct	5'	New	gp1a	.(((((((((((((((...(((((((((((((..(((((((((((((((((.((((((.......)))))).)))))))))))))))))..))))))))))))))))))))))))))))..	118	33.1	-74	1.8	0	1.90302	0	7.13624	low
osa-miR1319b_L-2R-2	TTTAATATATTATAGGTGTC	20	ataggtgccggttttttaaaaaaacccgacaCCTTTAATATATTATAGGTGTCGGtaaattaaaaatcggcacctataataaattataggtgtcggtttttttaaaaaccggcacctgt	5'	Diff	gp3	(((((((((((.((((((((((((.(((((((((.((((.((((((((((((((((.........)))))))))))))))).)))).))))))))))))))))))))))))))))))))	119	33.6	-71.3	1.8	1.14441	0	0	0	low
osa-miR1320-3p_R-2	TGTAAAATTCATTCGTTCC	19	ttaggcctactttGGAACGGAGGAATTTTATAGGatttttgcgggaattttaacagattccTGTAAAATTCATTCGTTCCaatgtagccctattag	3'	Diff	gp1a	.((((.((((.((((((((((.(((((((((((((..((((...(.....)..)))).))))))))))))).)))))))))).)))).))))....	91	36.5	-41.9	1.2	183.105	85.0016	186.895	169.486	middle
osa-miR1320-5p_L-1R+1	GGAACGGAGGAATTTTATAGG	21	ttaggcctactttGGAACGGAGGAATTTTATAGGatttttgcgggaattttaacagattccTGTAAAATTCATTCGTTCCaatgtagccctattag	5'	Diff	gp1a	.((((.((((.((((((((((.(((((((((((((..((((...(.....)..)))).))))))))))))).)))))))))).)))).))))....	91	36.5	-41.9	1.2	80.1084	9.51511	23.7449	21.4087	middle
osa-miR1423-3p_R+3	AGCGCCCAAGCGGTAGTTGTCTCC	24	gcacaacactagtatttgggAGGCAACTACACGTTGGGCGCTCGatccaggggtgggaaaatcgggcgcccacgttttccccacccccggatcgAGCGCCCAAGCGGTAGTTGTCTCCcaaatacttgtgctgtgc	3'	Diff	gp1a	(((((.(((.((((((((((((((((((((.(((((((((((((((((.(((((((((((((.((....))..))))).)))))))).))))))))))))).)))))))))))))))))))))))).))).)))))	136	58.8	-104.3	1.3	11.4441	21.5676	9.95753	14.2725	middle
osa-miR1423-5p	AGGCAACTACACGTTGGGCGCTCG	24	gcacaacactagtatttgggAGGCAACTACACGTTGGGCGCTCGatccaggggtgggaaaatcgggcgcccacgttttccccacccccggatcgAGCGCCCAAGCGGTAGTTGTCTCCcaaatacttgtgctgtgc	5'	Yes	gp1a	(((((.(((.((((((((((((((((((((.(((((((((((((((((.(((((((((((((.((....))..))))).)))))))).))))))))))))).)))))))))))))))))))))))).))).)))))	136	58.8	-104.3	1.3	14.8773	30.4483	41.362	17.8406	middle
osa-miR1425-3p_L+3	CAGCAGCAAGAACTGGATCTTAAT	24	ctgttgactgcatTAGGATTCAATCCTTGCTGCTaaatgtattgcttatattcagcaatataatgttCAGCAGCAAGAACTGGATCTTAATatagtcgatag	3'	Diff	gp1a	(((((((((..(((((((((((...(((((((((.(((((((((((.......))))))))...))).)))))))))...)))))))))))..)))))))))	102	35.3	-45.5	1.3	1.14441	2.53736	3.82982	1.78406	low
osa-miR1425-5p	TAGGATTCAATCCTTGCTGCT	21	ctgttgactgcatTAGGATTCAATCCTTGCTGCTaaatgtattgcttatattcagcaatataatgttCAGCAGCAAGAACTGGATCTTAATatagtcgatag	5'	Yes	gp1a	(((((((((..(((((((((((...(((((((((.(((((((((((.......))))))))...))).)))))))))...)))))))))))..)))))))))	102	35.3	-45.5	1.3	401.687	572.175	517.026	292.586	high
osa-MIR1427-p3_1ss12TC	CGGCGCCGGCCCGCGGGAC	19	tggctgcgcgcgaccgcgccgtcccgcaggccagcgccgcgccaccgcgcggttccgcagcagggacatgcgccacccgttacagccaactgaaatctgcactgatttgattacatgcgcacgtatatatgcagtgcatgcagcgagtgtgcgctgttcctggattcggtcgcgcgtggccgtgctgcggaaccgtgcggtggcgCGGCGCCGGCCTGCGGGACcgcgcagtcgcgcgcagccaagccacgggaccg	3'	New	gp1a	((((((((((((((.((((.((((((((((((.(((((((((((((((((((((((((((((.((.(((((((.(((.....(((.......(((((......)))))....(((.(((((((......((((.....)))).....))))))))))..))).....))).))))))).)).))))))))))))))))))))))))))))).)))))))))))).)))).)))))))))))))).....((....))	244	69.3	-190.5	1.1	0	0.634341	0	0	low
osa-miR1428a-5p_R+1	CGTTTTGCAAATTCGCAGGCCC	22	ggttagtgCGTTTTGCAAATTCGCAGGCCCtatcttgtggtatgaactgagtacgcgatgatttatcctgcgtattGGGGGCTTACCATAAGATAAAgccgtgaatttgcaaaacgttca	5'	Diff	gp1a	.......(((((((((((((((((.(((..((((((((((((....(..((((((((..((....)).))))))))..)....))))))))))))..))))))))))))))))))))...	110	44.2	-56	1.1	0	2.90739	0	11.299	middle
osa-MIR1428a-p3	GGGGGCTTACCATAAGATAAA	21	ggttagtgCGTTTTGCAAATTCGCAGGCCCtatcttgtggtatgaactgagtacgcgatgatttatcctgcgtattGGGGGCTTACCATAAGATAAAgccgtgaatttgcaaaacgttca	3'	New	gp1a	.......(((((((((((((((((.(((..((((((((((((....(..((((((((..((....)).))))))))..)....))))))))))))..))))))))))))))))))))...	110	44.2	-56	1.1	0	1.90302	1.65959	3.92493	low
osa-miR1428b_R-2	TAAGATAATGCCATGAATT	19	ggttagtgcgctttgcgaattcacgggtctTATCTTGTGGTATGAACTGAgtacgtaatgatttatggtgcatattgggggcttaccaTAAGATAATGCCATGAATTcgcaaagcgttcaaacc	3'	Diff	gp1a	((((...((((((((((((((((..((..(((((((((((((....(..(((((((((....)))).))))...)..).....)))))))))))))..)).))))))))))))))))...))))	124	42.7	-55.2	1	0	0	0.638303	0.802827	low
osa-MIR1428b-p5	TATCTTGTGGTATGAACTGA	20	ggttagtgcgctttgcgaattcacgggtctTATCTTGTGGTATGAACTGAgtacgtaatgatttatggtgcatattgggggcttaccaTAAGATAATGCCATGAATTcgcaaagcgttcaaacc	5'	New	gp1a	((((...((((((((((((((((..((..(((((((((((((....(..(((((((((....)))).))))...)..).....)))))))))))))..)).))))))))))))))))...))))	124	42.7	-55.2	1	0	1.00437	0	2.37875	low
osa-miR1428e-3p	TAAGATAATGCCATGAATTTG	21	gcgcttggcgAATTCACAGGCCCTATCTTGTGgtatgaactgggtacgcgatgatttgcactgcgtattgggggcttaccaTAAGATAATGCCATGAATTTGtcaagcgt	3'	Yes	gp1a	((((((((((((((((..(((..((((((((((((....((..((((((..((.....))..))))))..))....))))))))))))..))).))))))))))))))))	110	48.2	-56.5	1.1	16.0217	79.9269	328.343	75.7333	high
osa-miR1428e-5p	AATTCACAGGCCCTATCTTGTG	22	gcgcttggcgAATTCACAGGCCCTATCTTGTGgtatgaactgggtacgcgatgatttgcactgcgtattgggggcttaccaTAAGATAATGCCATGAATTTGtcaagcgt	5'	Yes	gp1a	((((((((((((((((..(((..((((((((((((....((..((((((..((.....))..))))))..))....))))))))))))..))).))))))))))))))))	110	48.2	-56.5	1.1	0.381469	1.85016	5.10643	4.16281	low
osa-MIR1428f-p3	CGTATTGGGGGCTTACCA	18	tgctttgcgAATTCACAGGCCCTATCTTGTGgtatgaactaagtacgcgatgatttctggtaCGTATTGGGGGCTTACCAtaagataatgccgtgaattcgtaaagcgt	3'	New	gp1a	.(((((((((((((((.(((..((((((((((((....(..((((((...............))))))..)....))))))))))))..))))))))))))))))))..	106	44	-50.2	1	0	0	0.510643	2.14087	low
osa-miR1430_1ss13CA	TGGTGAGCCTTCATGGCTAAG	21	atgaggagattgcctctgtTAGCCAAGAATGGCTTGCCTATCtccactatttggttcatcactggaacacacttggggttctcagatggtggatgaaatatggaagaTGGTGAGCCTTCCTGGCTAAGagagtgattctcat	3'	Diff	gp1a	(((((((......((((.(((((((.(((.((((..((.(((((((.(((((..((((((((((((((.........)))).))).)))))))..))))))))).)))))..))))))).))))))).))))...)))))))	142	45.8	-64.3	1	1.14441	0.634341	0	0	low
osa-MIR1430-p5	TAGCCAAGAATGGCTTGCCTATC	23	atgaggagattgcctctgtTAGCCAAGAATGGCTTGCCTATCtccactatttggttcatcactggaacacacttggggttctcagatggtggatgaaatatggaagaTGGTGAGCCTTCCTGGCTAAGagagtgattctcat	5'	New	gp1a	(((((((......((((.(((((((.(((.((((..((.(((((((.(((((..((((((((((((((.........)))).))).)))))))..))))))))).)))))..))))))).))))))).))))...)))))))	142	45.8	-64.3	1	0	0	1.60852	7.13624	low
osa-miR1432-5p_R+1	ATCAGGAGAGATGACACCGACA	22	cctgtgATCAGGAGAGATGACACCGACAtcgccggaattcgttcttggtcttgtgccatgatgaattgatggtccgtTTGATGCAGGTGTCATCTCCCctgaacatagg	5'	Diff	gp1a	((((((.(((((.(((((((((((..(((((.(((((((((((..((((.....)))).)))))))......))))..)))))..))))))))))).))))).))))))	109	50.5	-55.8	1	82.3972	167.466	137.108	35.6812	middle
osa-MIR1432-p3	TTGATGCAGGTGTCATCTCCC	21	cctgtgATCAGGAGAGATGACACCGACAtcgccggaattcgttcttggtcttgtgccatgatgaattgatggtccgtTTGATGCAGGTGTCATCTCCCctgaacatagg	3'	New	gp1a	((((((.(((((.(((((((((((..(((((.(((((((((((..((((.....)))).)))))))......))))..)))))..))))))))))).))))).))))))	109	50.5	-55.8	1	3.43322	5.07472	3.06386	0	low
osa-MIR1437b-p3_1ss4GT	ACCTCTCGTCCTCTGTGCGCC	21	cggaggaaggaggccggCGCACAGAGGACGAGAGGTGAcggcgcgtggggagggaggaaacagtgcctagtgcggcgccggagctcgccagcacgcggaaggaggtagcggcggtggcggagcgccggcaagctctccgcgccctggccgccgtcctcctcacctcactcctgcgtgctggcgagctccggtgccgcactaggcaccgttccctccctccccgcgcgccatcACCGCTCGTCCTCTGTGCGCCggcctccttcctccg	3'	New	gp1a	((((((((((((((((((((((((((((((((.(((((.((((((((((((((((((.(((.((((((((((((((((((((((((((((((((((((.(((((((((.(((((((((((.((((.((........))))))))..)))))))))))....))))).)).)))))))))))))))))))))))))))))))))))).))).)))))))))))))))))).))))).))))))))))))))))))))))))))))))))	268	73.1	-260.3	1.3	1.14441	1.26868	0	0	low
osa-MIR1437b-p5	CGCACAGAGGACGAGAGGTGA	21	cggaggaaggaggccggCGCACAGAGGACGAGAGGTGAcggcgcgtggggagggaggaaacagtgcctagtgcggcgccggagctcgccagcacgcggaaggaggtagcggcggtggcggagcgccggcaagctctccgcgccctggccgccgtcctcctcacctcactcctgcgtgctggcgagctccggtgccgcactaggcaccgttccctccctccccgcgcgccatcACCGCTCGTCCTCTGTGCGCCggcctccttcctccg	5'	New	gp1a	((((((((((((((((((((((((((((((((.(((((.((((((((((((((((((.(((.((((((((((((((((((((((((((((((((((((.(((((((((.(((((((((((.((((.((........))))))))..)))))))))))....))))).)).)))))))))))))))))))))))))))))))))))).))).)))))))))))))))))).))))).))))))))))))))))))))))))))))))))	268	73.1	-260.3	1.3	2.28881	0	0	0	low
osa-MIR1437-p3	CTAGGCACTGTTTCCTCCCTCC	22	gcgcgcggggagggagggaacggtgccTAGTGCGGCACCGGAGCTCGCCagcacgcaggagtgaggtgaggaggacggcggccagggcgcggagagcttgccggcgctccgccaccgccgctacctccttccgcgtgctggcgagctccggcgccgcaCTAGGCACTGTTTCCTCCCTCCccacgcgc	3'	New	gp1a	(((((.((((((((((((((((((((((((((((((.(((((((((((((((((((.(((........((((((..((((((..((..((((((.(((....))).))))))..)))))))).)))))))))))))))))))))))))))).)))))))))))))))))))))))))))))).)))))	188	74.5	-169	1.2	0	1.90302	0.765964	0	low
osa-MIR1437-p5	TAGTGCGGCACCGGAGCTCGCC	22	gcgcgcggggagggagggaacggtgccTAGTGCGGCACCGGAGCTCGCCagcacgcaggagtgaggtgaggaggacggcggccagggcgcggagagcttgccggcgctccgccaccgccgctacctccttccgcgtgctggcgagctccggcgccgcaCTAGGCACTGTTTCCTCCCTCCccacgcgc	5'	New	gp1a	(((((.((((((((((((((((((((((((((((((.(((((((((((((((((((.(((........((((((..((((((..((..((((((.(((....))).))))))..)))))))).)))))))))))))))))))))))))))).)))))))))))))))))))))))))))))).)))))	188	74.5	-169	1.2	2.28881	0.634341	0	0	low
osa-MIR1440a-p3	GTGAGGCTGACATGTGGGCCCGGA	24	aaatgccaatgctcaaataccactctcctaaatttccattcccAAATACCACCCGGGCCCACATGTCagcctcatccagcacagggtcccacatcacttttgtttgaatggaaaGTGAGGCTGACATGTGGGCCCGGAtggtatttggtaatgaaaatttgggagagtggtatttgagcactggcattt	3'	New	gp1a	((((((((.((((((((((((((((((((((((((.((((.((((((((((.((((((((((((((((((((((((((..(((..(...........)..))).....))))...)))))))))))))))))))))).)))))))))).)))).)))))))))))))))))))))))))).))))))))	189	46.6	-131.1	1.5	0	0	6.12771	3.56812	low
osa-MIR1440a-p5_1ss10CT	AAATACCACTCGGGCCCACATGTC	24	aaatgccaatgctcaaataccactctcctaaatttccattcccAAATACCACCCGGGCCCACATGTCagcctcatccagcacagggtcccacatcacttttgtttgaatggaaaGTGAGGCTGACATGTGGGCCCGGAtggtatttggtaatgaaaatttgggagagtggtatttgagcactggcattt	5'	New	gp1a	((((((((.((((((((((((((((((((((((((.((((.((((((((((.((((((((((((((((((((((((((..(((..(...........)..))).....))))...)))))))))))))))))))))).)))))))))).)))).)))))))))))))))))))))))))).))))))))	189	46.6	-131.1	1.5	0	1.90302	1.91491	7.13624	low
osa-MIR1440b-p3_1ss10GA	TTGGGAATGAAAATTTAG	18	aaatgccagtgctcaaataccactctcccaaattttcattaccaaataccatcCGGGCCCACATGTCAGCCTCACTttccattcaaacaaaagtgatgtgggaccctgtgctggatgaggctgacatgtgggcccgggtggtatTTGGGAATGGAAATTTAGgagagtggtatttgagcattggcatt	3'	New	gp1a	.(((((((((((((((((((((((((((.(((((((((((.(((((((((((((((((((((((((((((((((..(((((((((........))).)))))).((......)).))))))))))))))))))))))))))))))))).))))))))))).)))))))))))))))))))))))))))	187	46.8	-138.8	1.6	1.14441	0	0.765964	5.35218	low
osa-MIR1440b-p5	CGGGCCCACATGTCAGCCTCACT	23	aaatgccagtgctcaaataccactctcccaaattttcattaccaaataccatcCGGGCCCACATGTCAGCCTCACTttccattcaaacaaaagtgatgtgggaccctgtgctggatgaggctgacatgtgggcccgggtggtatTTGGGAATGGAAATTTAGgagagtggtatttgagcattggcatt	5'	New	gp1a	.(((((((((((((((((((((((((((.(((((((((((.(((((((((((((((((((((((((((((((((..(((((((((........))).)))))).((......)).))))))))))))))))))))))))))))))))).))))))))))).)))))))))))))))))))))))))))	187	46.8	-138.8	1.6	0	0.634341	1.14895	1.78406	low
osa-miR156a	TGACAGAAGAGAGTGAGCAC	20	ggaggaagagaggggtgagaggtgaggcTGACAGAAGAGAGTGAGCACacatggtgactttcttgcatgctgaatggactcatgcttgaagctatgtgtGCTCACTTCTCTCTCTGTCAGCcatttgatctctctttctctctttctcc	5'	Yes	gp1a	((((((((((((..(.(((((((.(((((((((((((((((((((((((((((((....(((..(((((((....))...)))))..))))))))))))))))))).)))).))))))))))...).))))))))..))))))))))))	149	49	-90.9	1.2	154.609	34.6773	104.92	54.8896	middle
osa-miR156a_R+1	TGACAGAAGAGAGTGAGCACC	21	ctaggagggTGACAGAAGAGAGTGAGCACAcgtggttgtttccttgcataaatgatgcctatgcttggagctacgcgtGCTCACTTCTCTCTCTGTCACCTccacc	5'	Diff	gp2	...(((.((((((((((((((((((((((.((((((....(((..(((((.........)))))..))))))))).)))))))).))))).))))))))))))...	100	51.9	-59.5	1.1	10.8719	2.85453	6.51069	0	middle
osa-MIR156a-p3	GCTCACTTCTCTCTCTGTC	19	ggagggTGACAGAAGAGAGTGAGCACacgtggttgtttccttgcataaatgatgcctatgcttggagctacgcgtGCTCACTTCTCTCTCTGTCacctcc	3'	New	gp1a	(((.((((((((((((((((((((((.((((((....(((..(((((.........)))))..))))))))).)))))))).))))).))))))))))))	100	52	-57.8	1.1	8.58305	4.12321	8.80858	19.6247	middle
osa-miR156b-3p	GCTCACTCTCTATCTGTCAGC	21	ttgtcttgagaggggaagagatctctatgggttttggaggtcTGACAGAAGAGAGTGAGCACacacggtgctttcttagcatgcaagagccatgctgggagctgtgcgtGCTCACTCTCTATCTGTCAGCcgttcaccatgcccaatatgattaatctccttctctcagttgacag	3'	Yes	gp1a	.(((((((((((..(.(((((((....(((((..((((((.(((((((((((((((((((((.((((((....((..(((((((....).))))))..)))))))).))))))))))))).)))))))))).))))....)))))....))))..))).)..)))))))..)))).	174	49.4	-92.3	1.1	189.971	48.8442	102.639	85.6349	middle
osa-miR156c-3p	GCTCACTTCTCTCTCTGTCAGC	22	ggaggaagagaggggtgagaggtgaggcTGACAGAAGAGAGTGAGCACacatggtgactttcttgcatgctgaatggactcatgcttgaagctatgtgtGCTCACTTCTCTCTCTGTCAGCcatttgatctctctttctctctttctcc	3'	Yes	gp1a	((((((((((((..(.(((((((.(((((((((((((((((((((((((((((((....(((..(((((((....))...)))))..))))))))))))))))))).)))).))))))))))...).))))))))..))))))))))))	149	49	-90.9	1.2	166.511	71.9976	157.406	98.1233	middle
osa-miR156c-3p_R+1	GCTCACTTCTCTCTCTGTCAGCT	23	ctaggagggTGACAGAAGAGAGTGAGCACAcgtggttgtttccttgcataaatgatgcctatgcttggagctacgcgtGCTCACTTCTCTCTCTGTCACCTccacc	3'	Diff	gp2	...(((.((((((((((((((((((((((.((((((....(((..(((((.........)))))..))))))))).)))))))).))))).))))))))))))...	100	51.9	-59.5	1.1	2.28881	0.634341	0	0	low
osa-MIR156d-p3	GCTCACTCCTCTTTCTGTCACCC	23	ggagaagctctcatgagatTGACAGAAGAGAGTGAGCACacggcgtgatggccggcataaaatctatcccgtcctcgccgcgtGCTCACTCCTCTTTCTGTCACCCtctttctctcagggctcaactcc	3'	New	gp1a	((((.((((((...(((..((((((((((((((((((((.(((((....((.(((.(((.....))).))).)).))))).)))))))))).)))).))))))..)))........))))))...))))	129	55	-61.1	0.9	39.6727	20.2989	22.9789	10.1097	middle
osa-MIR156e-p3	GCTCACTGCTCTTTCTGTCATC	22	ggcgcgaggTGACAGAAGAGAGTGAGCACacggccgggcgtgacggcaccggcgggcgtgccgtcgcggccgcgtGCTCACTGCTCTTTCTGTCATCcggtgcc	3'	New	gp1a	(((((..((((((((((((((((((((((.(((((....((((((((((........))))))))))))))).))))))))).))))).))))))))..)))))	104	71.2	-73.2	1	11.4441	3.48887	4.97877	5.35218	middle
osa-miR156f-3p	GCTCACTTCTCTTTCTGTCAGC	22	agtTGACAGAAGAGAGTGAGCACacagcggccagactgcatcgatctatcaatcttcccttcgacaggatagctagatagaaagaaagagaggccgtcggcggccatggaagagagagagagagagagatgaaatgatgatgatgatacagctgccgctgcgtGCTCACTTCTCTTTCTGTCAGCt	3'	Yes	gp1a	(((((((((((((((((((((((.(((((((.((.(((((((..(((.((..((((..((((....((....)).................(((((....)))))...)))).))))..)).)))..))))..((.((....)).)).)))))))))))).)))))))).)))).)))))))))))	186	50	-79.9	0.9	13.9236	2.22019	7.65964	11.0017	middle
osa-miR156j-3p	GCTCGCTCCTCTTTCTGTCAGC	22	ttggggcggggcgggatcgagcatatgaaaggcgagattgtTGACAGAAGAGAGTGAGCACacggcgcggcggctagccatcggcgggatgcctgcccccgccgcgtGCTCGCTCCTCTTTCTGTCAGCatctctcatcactccctcccgcatcccccgccccga	3'	Yes	gp1a	((((((((((((((((..(((...((((.....((((.(((((((((((((((((((((((.(((((.((.(((.((.((((.....)))).)))))))))))).))))))))).))).)))))))))))))))))))..)))..))))))....))))))))))	165	65.5	-102.1	0.9	14.8773	12.6868	23.7449	12.4884	middle
osa-miR156k_R-1	TGACAGAAGAGAGAGAGCAC	20	ttgagagtgaTGACAGAAGAGAGAGAGCACaacccggcagcagcgacgacggcggtcgcttctgccagggccgtgtgctctctgatctatctgtcattgccgtcca	5'	Diff	gp1a	..((..(..(((((((((((.((((((((((.((((((((.((((((.......)))))).))))).)))...))))))))))..))).))))))))..)..))..	102	58.5	-60.3	1	4.57762	1.26868	1.53193	3.56812	low
osa-miR156l-5p_R-1	CGACAGAAGAGAGTGAGCAT	20	gctagggagcCGACAGAAGAGAGTGAGCATatatagttctttccttgcatatgtggtcatatgtgtgttgactgaagagatacatatatatagagagagagagttcatgtgcttgaagctatatgtGCTCACTTCTCTTTCTGTCAGCaaattatc	5'	Diff	gp1a	........((.((((((((((((((((((((((((((...(((...(((((((...(((((((((((((.........)))))))))))...........))...)))))))..))))))))))))))))))).))))).))))).))........	140	39.7	-58.2	0.9	6.12257	6.97775	20.0683	9.0987	middle
osa-miR159a.1_R-3	TTTGGATTGAAGGGAGCT	18	tggttatgaagtgGAGCTCCTTTCGTTCCAATGaaaggtttatctgaagggtgatacagctgcttgttcatggttcccactattctatctcataggaaaagagataggcttgtggtttgcatgaccaaggagccgaatcaactccttgctgaccactcTTTGGATTGAAGGGAGCTctgcatcttgatc	3'	Diff	gp1a	.(((((.((.(..(((((((((((..(((((.((..((((......(((((((((...(((.((((.(((((....((((...((((((((.........))))))))...))))....))))).)))).)))...))).)).))))...))))..)).)))))..)))))))))))..).)).)))))	188	45	-76.8	0.9	149.917	345.081	564.898	467.424	high
osa-MIR159a-p5	AGCTGCTGGGTCATGGATCC	20	gttgtggacgttgagctcctttcggtccaaaaaggggtgttgctgtgggtcgattgAGCTGCTGGGTCATGGATCCcgttagcctactccatgttcatcattcagctcgagatctgaaagaaactactccaatttatactaatagtatgtgtgtagataggaaaatgatggagtactcgttgttgggataggcttatggcttgcatgccccaggagctgcatcaaccctacatggaccctcTTTGGATTGAAGGGAGCTctgcatcttttgt	5'	New	gp1a	.....(((.(..(((((((((((..(((((..(((((.(((..(((((((.(((..((((.(((((.((((....((((.((((((..(((..((((((((((((........))))..........(((.((((((((...........)))))))).)))..))))))))..((.....)))))..)))))).))))....)))).))))).))))..))).)))).)))..)))))))))))))..)))))))))))..).))).....	262	47.1	-110.2	0.9	312.423	120.525	102.639	139.157	high
osa-MIR159b-p5	GAGCTCCTTTCGTTCCAATG	20	tggttatgaagtgGAGCTCCTTTCGTTCCAATGaaaggtttatctgaagggtgatacagctgcttgttcatggttcccactattctatctcataggaaaagagataggcttgtggtttgcatgaccaaggagccgaatcaactccttgctgaccactcTTTGGATTGAAGGGAGCTctgcatcttgatc	5'	New	gp1a	.(((((.((.(..(((((((((((..(((((.((..((((......(((((((((...(((.((((.(((((....((((...((((((((.........))))))))...))))....))))).)))).)))...))).)).))))...))))..)).)))))..)))))))))))..).)).)))))	188	45	-76.8	0.9	13.7329	22.8363	15.3193	26.7609	middle
osa-miR159c_R-1	ATTGGATTGAAGGGAGCTCC	20	gaggaggaagaggagctcctttcgatccaattcaGGAGAGGAAGTGGTAGGATGCagctgccgattcatggatacctctggagtgcatggcagcaatgctgtaggcctgcacttgcatgggtttgcatgacccgggagatgaacccaccattgtcttcctctattgATTGGATTGAAGGGAGCTCCacatctctctc	3'	Diff	gp1a	(((..(((...((((((((((((((((((((.((..((((((((((((.((...((.((.(((..(((((...(((..(((((((((.(((.(((....)))..)))))))))).))..)))...)))))..))).)).))..)).))))....))))))))..))))))))))))))))))))))...)))..)))	197	52.3	-99	1	0.572203	2.64309	2.93619	0	low
osa-MIR159c-p5	GGAGAGGAAGTGGTAGGATGC	21	gaggaggaagaggagctcctttcgatccaattcaGGAGAGGAAGTGGTAGGATGCagctgccgattcatggatacctctggagtgcatggcagcaatgctgtaggcctgcacttgcatgggtttgcatgacccgggagatgaacccaccattgtcttcctctattgATTGGATTGAAGGGAGCTCCacatctctctc	5'	New	gp1a	(((..(((...((((((((((((((((((((.((..((((((((((((.((...((.((.(((..(((((...(((..(((((((((.(((.(((....)))..)))))))))).))..)))...)))))..))).)).))..)).))))....))))))))..))))))))))))))))))))))...)))..)))	197	52.3	-99	1	2.86102	0.634341	0.765964	0.594687	low
osa-miR159f_R-1	CTTGGATTGAAGGGAGCTCT	20	gaagaagaagacgagctcccttcgatccaatccaggagaggaagtggtaggatgcAGCTGCCGGTTCATGGATACCtctgcagtgcatgtcgtaggcttgcacttgcatgggtttgcatgacccgggagatgaacccaccattgtcttcctcttatgCTTGGATTGAAGGGAGCTCTacac	3'	Diff	gp1a	............((((((((((((((((((..((..((((((((((((.((...((.((.((((.(((((...(((..(((((((((.((.....)).))))).))))..)))...))))).)))).)).))..)).))))....))))))))..)).)))))))))))))))))).....	164	52.5	-93.4	1	13.1607	51.6988	114.512	49.9537	middle
osa-MIR159f-p5	AGCTGCCGGTTCATGGATACC	21	gaagaagaagacgagctcccttcgatccaatccaggagaggaagtggtaggatgcAGCTGCCGGTTCATGGATACCtctgcagtgcatgtcgtaggcttgcacttgcatgggtttgcatgacccgggagatgaacccaccattgtcttcctcttatgCTTGGATTGAAGGGAGCTCTacac	5'	New	gp1a	............((((((((((((((((((..((..((((((((((((.((...((.((.((((.(((((...(((..(((((((((.((.....)).))))).))))..)))...))))).)))).)).))..)).))))....))))))))..)).)))))))))))))))))).....	164	52.5	-93.4	1	20.5993	5.92051	11.7448	2.97343	middle
osa-miR160a-3p	GCGTGCAAGGAGCCAAGCATG	21	gtgTGCCTGGCTCCCTGTATGCCacacatgtagaccaacccatggtgtctggttgcctactgggtgGCGTGCAAGGAGCCAAGCATGc	3'	Yes	gp1a	(..(((.(((((((.((((((((((.((.((((..(((((..........))))).)))))).)))))))))).))))))).)))..)	88	59.1	-49	0.9	4.00542	0.951511	2.68087	0.89203	low
osa-miR160a-5p_R-1	TGCCTGGCTCCCTGTATGCC	20	gtgTGCCTGGCTCCCTGTATGCCacacatgtagaccaacccatggtgtctggttgcctactgggtgGCGTGCAAGGAGCCAAGCATGc	5'	Diff	gp1a	(..(((.(((((((.((((((((((.((.((((..(((((..........))))).)))))).)))))))))).))))))).)))..)	88	59.1	-49	0.9	1.43051	1.57528	6.12771	7.49305	low
osa-miR160e-3p_R+1	GCGTGCGAGGTGCCAAGCATGG	22	gtaggggataTGCCTGGCTCCCTGTATGCCgctcgcatggctgccaacccaatgaactcgatctcgttgttggccgctgcgtacgGCGTGCGAGGTGCCAAGCATGG	3'	Diff	gp1a	........(((((.((((.((..((((((((..((((..((.((((((..(((((........))))))))))).))))))..))))))))..)).)))).))))).	98	61.7	-51.6	0.8	0	0.634341	0	0	low
osa-miR162a	TCGATAAACCTCTGCATCCAG	21	ggtgatgcctGGGCGCAGTGGTTTATCGATCccttccctgccttgtggcgctgatccaggagcggcgaatttctttgagagggtgttctttttttttcttccttttggtccttgttgcagccaacgacaacgcgggaatcgaTCGATAAACCTCTGCATCCAGttctcgcc	3'	Yes	gp1a	(((((...((((..((((.((((((((((((..(((((.((.((((((((((........))).((((......(..((((((................))))))..)......)))).)))....)))).)))))))..)))))))))))).))))..))))...)))))	171	52.6	-71.2	0.8	121.307	80.2441	99.5753	87.4189	middle
osa-MIR162a-p5	GGGCGCAGTGGTTTATCGATC	21	ggtgatgcctGGGCGCAGTGGTTTATCGATCccttccctgccttgtggcgctgatccaggagcggcgaatttctttgagagggtgttctttttttttcttccttttggtccttgttgcagccaacgacaacgcgggaatcgaTCGATAAACCTCTGCATCCAGttctcgcc	5'	New	gp1a	(((((...((((..((((.((((((((((((..(((((.((.((((((((((........))).((((......(..((((((................))))))..)......)))).)))....)))).)))))))..)))))))))))).))))..))))...)))))	171	52.6	-71.2	0.8	2.86102	0.634341	0.382982	0	low
osa-miR162b	TCGATAAGCCTCTGCATCCAG	21	tgggtgatgcctGGGCGCAGTGGTTTATCGATCtcttccctgccttgtgctgctccgatcgatgcccgtgctgattcttgataatatacaacgcaggaatcgaTCGATAAGCCTCTGCATCCAGatctcacttt	3'	Yes	gp1a	..(((((...((((..((((.((((((((((((..((((.(((.(((((....((.(((((..((....)))))))...)).....))))).)))))))..)))))))))))).))))..))))...)))))..	130	50.7	-53	0.8	3.43322	4.75755	4.59578	1.78406	low
osa-miR164a	TGGAGAAGCAGGGCACGTGCA	21	gtgcacggTGGAGAAGCAGGGCACGTGCAttaccatccactcgcctgccggccgccggccgccattgccatggatggttcttCATGTGCCCGTCTTCTCCACCgagcac	5'	Yes	gp1a	((((.(((((((((((..(((((((((....((((((((...((.((.(((((...))))).))..))..))))))))....)))))))))..))))))))))).))))	109	64.2	-68.5	1	14.9726	11.6296	11.8086	8.62296	middle
osa-MIR164b-p3	CATGTGCCCGTCTTCTCCACC	21	gtgcacggTGGAGAAGCAGGGCACGTGCAttaccatccactcgcctgccggccgccggccgccattgccatggatggttcttCATGTGCCCGTCTTCTCCACCgagcac	3'	New	gp1a	((((.(((((((((((..(((((((((....((((((((...((.((.(((((...))))).))..))..))))))))....)))))))))..))))))))))).))))	109	64.2	-68.5	1	2.28881	1.26868	0.765964	1.78406	low
osa-miR164d	TGGAGAAGCAGGGCACGTGCT	21	caaaccgtgcTGGAGAAGCAGGGCACGTGCTcgacggcggggctggctggccggccggcttgcagCATGTGCGCTCCTTCTCCAGCatggcttc	5'	Yes	gp1a	....((((((((((((((.((.(((((((((((..(((..((((((....)))))).))))).))))))))).)).))))))))))))))....	86	68.1	-60.7	0.9	19.5503	16.07	34.0216	32.7078	middle
osa-MIR164d-p3	CATGTGCGCTCCTTCTCCAGC	21	caaaccgtgcTGGAGAAGCAGGGCACGTGCTcgacggcggggctggctggccggccggcttgcagCATGTGCGCTCCTTCTCCAGCatggcttc	3'	New	gp1a	....((((((((((((((.((.(((((((((((..(((..((((((....)))))).))))).))))))))).)).))))))))))))))....	86	68.1	-60.7	0.9	19.4549	3.1717	14.5533	7.13624	middle
osa-miR164e_R-2	TGGAGAAGCAGGGCACGTG	19	ttgtgcagggTGGAGAAGCAGGGCACGTGagcggccatccagtgtagcttcgctgcgcgtccatggcggcgaacgcgcgtgatctggagtttggATGGTCGTTCATGTGTCCGTCTtctccaccgagcactg	5'	Diff	gp1a	..((((..((((((((((..((((((((((((((((((((((((((((...)))))))...(((((((.....))).))))..........)))))))))))))))))))))..))))))))))..))))..	128	61.4	-82.7	1	0.858305	0	1.34044	7.13624	low
osa-MIR164e-p3	ATGGTCGTTCATGTGTCCGTCT	22	ttgtgcagggTGGAGAAGCAGGGCACGTGagcggccatccagtgtagcttcgctgcgcgtccatggcggcgaacgcgcgtgatctggagtttggATGGTCGTTCATGTGTCCGTCTtctccaccgagcactg	3'	New	gp1a	..((((..((((((((((..((((((((((((((((((((((((((((...)))))))...(((((((.....))).))))..........)))))))))))))))))))))..))))))))))..))))..	128	61.4	-82.7	1	0	1.26868	0.765964	0	low
osa-miR166a-3p	TCGGACCAGGCTTCATTCCCC	21	tgaagctatttgcttctgagtGGAATGTTGTCTGGTTCAAGGtctcatgcaccttgcggttttgaggatgatttgtgcaaggtttttcattcctctcatccgtgggatcTCGGACCAGGCTTCATTCCCCtcagagatagcttca	3'	Yes	gp1a	.(((((((((....((((((.((((((..(((((((((.((((((((((.(((....)))...((((((((...............))).))))).....)))))))))).)))))))))..)))))).))))))))))))))).	143	46.9	-67.3	1	10642.1	10305.8	8185.55	1967.87	high
osa-miR166a-5p	GGAATGTTGTCTGGTTCAAGG	21	tgaagctatttgcttctgagtGGAATGTTGTCTGGTTCAAGGtctcatgcaccttgcggttttgaggatgatttgtgcaaggtttttcattcctctcatccgtgggatcTCGGACCAGGCTTCATTCCCCtcagagatagcttca	5'	Yes	gp1a	.(((((((((....((((((.((((((..(((((((((.((((((((((.(((....)))...((((((((...............))).))))).....)))))))))).)))))))))..)))))).))))))))))))))).	143	46.9	-67.3	1	119.781	76.1209	80.0432	15.1645	middle
osa-miR166b-5p	GGAATGTTGTCTGGCTCGGGG	21	gggagccttttcattttgaggGGAATGTTGTCTGGCTCGGGGctacttttaatttctctctcttttgatatcttcttttctcgatctcctagcttgatcttttgatctctcaaatcgatcttaagaaaaagatcagtcaaagagatgagagtagatgtctgtagatcTCGGACCAGGCTTCATTCCCCccaaacagaagggctccc	5'	Yes	gp1a	(((((((((((...((((.((((((((..((((((..(((((((((.....(((((((((((((((((((((((..(((((.((((.........((((....)))).........))))...))))))))))..))).)))))).))))).))))....)))).)))))..))))))..)))))))).))))..)))))))))))	206	43.2	-87.3	1	108.146	35.5231	25.2768	33.8971	middle
osa-miR166c-5p_R+1	GGAATGTTGTCTGGTCCGAGA	21	ggcagttgaggGGAATGTTGTCTGGTCCGAGAcctaacaccgggcggaatggcggattcagctgcagctaagcaagctaggtggggggttTCGGACCAGGCTTCATTCCCCccaactcaactgtt	5'	Diff	gp1a	.((((((((((((((((..((((((((((((((((..((((..((.((((.....)))).(((.......)))..))..))))..))))))))))))))))..)))))))).....)))))))).	123	57.6	-73.4	1	0.381469	1.26868	0.765964	0	low
osa-miR166d-5p	GGAATGTTGTCTGGCTCGAGG	21	gaagctttttcactttgaggGGAATGTTGTCTGGCTCGAGGtgcatggagaaacctctgatcgatcaggtttgatctgtagagactgatcTCGGACCAGGCTTCATTCCCCtcaagtaaagctcc	5'	Yes	gp1a	..((((((...((.((((((((((((..((((((..((((((.((.((((....))))((((((......)))))).........))))))))..))))))..))))))))))))))))))))..	121	48.8	-55.9	0.9	28.6102	19.0302	10.7235	5.35218	middle
osa-miR166e-3p_1ss4AT	TCGTACCAGGCTTCATTCCCC	21	tgtttctgggtGGAATGTTGTCTGGTTCAAGGccccttaggatgtgtgatttttgatggtttatgcattcatcttgatgcgaacatctatctcggatctttgggttcTCGAACCAGGCTTCATTCCCCtcagagata	3'	Diff	gp1a	((((((((((.((((((..(((((((((.((..(((...(((((..(((...........)))..))))).....(((.(((.........))).)))...)))..)).)))))))))..)))))).))))))))))	137	44.5	-58	1	90.4857	101.836	73.8499	22.1797	middle
osa-MIR166f-p5	GGAATGTCGTCTGGCCTGAGA	21	cgatcatcttgttgagaGGAATGTCGTCTGGCCTGAGAtcgtaccacagtggtgggtacacgtggacggtcTCGGACCAGGCTTCATTCCCCtcaacaactcgtcgg	5'	New	gp1a	((((....((((((((.((((((..((((((.((((((((((.((((.(((.......))))))))))))))))).))))))..)))))).))))))))...)))).	106	56.1	-59.8	1	0	1.90302	0	1.78406	low
osa-miR166g-3p_L+2R-2	TCTCGGACCAGGCTTCATTCC	21	agcatggtgtctggAATGGAGGCTGATCCAAGATCattgcttggtgcaaaatactagggcattgttgtaagtgccattagttcttttttgtttccgagtttgttatcgaggaTCTCGGACCAGGCTTCATTCCtcacaccgtgct	3'	Diff	gp1a	((((((((((..(((((((((.(((.(((.(((((...((((((.((((((.(((((((((((......)))))).)))))....))))))..))))))(((....))).))))).))).))).)))))))))..))))))))))	145	45.5	-69.2	1	1805.25	2560.66	1289.38	493.55	high
osa-miR166g-3p_R-2	TCGGACCAGGCTTCATTCC	19	ggtggcttgtggGGAATGTTGGCTGGCTCGAGGtatccacatcttaattcctctccggcgatcgagccggctcgggcgtgtggaagcgTCGGACCAGGCTTCATTCCtcgcaagccgat	3'	Diff	gp1a	..((((((((((((((((..((((((..(((.(..(((((((......(((...(((((......)))))...))).)))))))..).)))..))).))).))))))))))))))))..	115	60.5	-64.7	0.9	88.256	45.1492	55.0609	69.5387	middle
osa-miR166g-5p	AATGGAGGCTGATCCAAGATC	21	agcatggtgtctggAATGGAGGCTGATCCAAGATCattgcttggtgcaaaatactagggcattgttgtaagtgccattagttcttttttgtttccgagtttgttatcgaggaTCTCGGACCAGGCTTCATTCCtcacaccgtgct	5'	Yes	gp1a	((((((((((..(((((((((.(((.(((.(((((...((((((.((((((.(((((((((((......)))))).)))))....))))))..))))))(((....))).))))).))).))).)))))))))..))))))))))	145	45.5	-69.2	1	6.86644	6.34341	0	3.56812	low
osa-miR166h-5p	GGAATGTTGGCTGGCTCGAGG	21	ggtggcttgtggGGAATGTTGGCTGGCTCGAGGtatccacatcttaattcctctccggcgatcgagccggctcgggcgtgtggaagcgTCGGACCAGGCTTCATTCCtcgcaagccgat	5'	Yes	gp1a	..((((((((((((((((..((((((..(((.(..(((((((......(((...(((((......)))))...))).)))))))..).)))..))).))).))))))))))))))))..	115	60.5	-64.7	0.9	6.29423	2.53736	0	1.78406	low
osa-miR166i-3p_L+2R-2	TCTCGGATCAGGCTTCATTCC	21	agataggtgtttggAATGCAGTTTGATCCAAGATCtgcctatatatatggtgtgtatatcatatcttgtgatatgggggatatgcaacaggtgtgtgacaggggtaggtagaTCTCGGATCAGGCTTCATTCCtcacaccaatac	3'	Diff	gp1a	.....(((((..((((((.((..((((((.((((((((((((((((((.((.(((((((((((((....)))))....))))))))))..)))))).......)))))))))))).))))))..)).))))))..))))).....	135	42.8	-63.5	1	79.8632	76.8609	83.7454	14.5273	middle
osa-miR166i-5p	AATGCAGTTTGATCCAAGATC	21	agataggtgtttggAATGCAGTTTGATCCAAGATCtgcctatatatatggtgtgtatatcatatcttgtgatatgggggatatgcaacaggtgtgtgacaggggtaggtagaTCTCGGATCAGGCTTCATTCCtcacaccaatac	5'	Yes	gp1a	.....(((((..((((((.((..((((((.((((((((((((((((((.((.(((((((((((((....)))))....))))))))))..)))))).......)))))))))))).))))))..)).))))))..))))).....	135	42.8	-63.5	1	0	0	3.06386	0	low
osa-miR166j-5p	GAATGACGTCCGGTCTGAAGA	21	tgatccatggctgttgagagGAATGACGTCCGGTCTGAAGAtcgccgtccccaggcggtggctTCGGACCAGGCTTCATTCCCCatgactcatggaaccc	5'	Yes	gp1a	...(((((((..(((....(((((((.(((.(((((((((.((((((((....))))))))))))))))).))).)))))))....))))))))))....	93	59	-50.7	0.9	2.28881	1.90302	2.29789	0	low
osa-miR166k-3p	TCGGACCAGGCTTCAATCCCT	21	attaggttaaggGGTTTGTTGTCTGGCTCGAGGcatccgggactccggtttctcctttcctactggaggcgcctaatttccggcgagctcggagccTCGGACCAGGCTTCAATCCCTttaaccatgc	3'	Yes	gp1a	....((((((((((.(((..((((((..((((((.((((((.(((((((............))))))).((((........))))..))))))))))))..))))))..))).))))))))))....	119	55.9	-69.2	1	2.57491	7.53279	6.41495	4.46015	low
osa-miR166k-5p	GGTTTGTTGTCTGGCTCGAGG	21	attaggttaaggGGTTTGTTGTCTGGCTCGAGGcatccgggactccggtttctcctttcctactggaggcgcctaatttccggcgagctcggagccTCGGACCAGGCTTCAATCCCTttaaccatgc	5'	Yes	gp1a	....((((((((((.(((..((((((..((((((.((((((.(((((((............))))))).((((........))))..))))))))))))..))))))..))).))))))))))....	119	55.9	-69.2	1	0	0.634341	0	0	low
osa-miR166l-5p_R-2_1ss4TC	GGACTGTTGTCTGGTTCAA	19	gttaggttaaggGGATTGTTGTCTGGTTCAAggtctccacattgtgcaaaatgttcattcatggaggcacaggatgcttggtgatcTCGGACCAGGCTTCAATCCCTttaaccagca	5'	Diff	gp1a	(((.((((((((((((((..(((((((((.(((((.(((((((((((...(((......)))....)))))..)))..))).))))).)))))))))..))))))))))))))))).	116	47	-59.4	1.1	0.381469	0	0	0	low
osa-miR166m_R-1	TCGGACCAGGCTTCATTCCC	20	ctctgctttggtggttggctgatgttctcggttaaggggtttgttgtctggttcaaggcctcctgctgtcctacatcacatttttttttctttgttctgaatttctgatggatgtgtgtgtgcatgatgcatggctggtggtgaccTCGGACCAGGCTTCATTCCCtttaaccagcatttgcgttaataccatcaggcat	3'	Diff	gp1a	...(((.((((((((..((..(((((...((((((((((..((..(((((((((.(((((.((.(((....((((((.((((.....(((........))).....))))))))))...((((.....))))))).)).))...))).)))))))))..))..)))))))))))))))..))......))))))))))).	196	46.5	-76.5	0.8	197.874	129.342	161.925	155.269	high
osa-miR167a-3p_R-1	ATCATGCATGACAGCCTCATT	21	tagtgtgaatgagTGAAGCTGCCAGCATGATCTagctctgattaatcggcactgttggcgtacagtcgattgactaatcgtcagatctgtgtgtgtaaatcactgttagATCATGCATGACAGCCTCATTtcttcacactg	3'	Diff	gp1a	(((((((((..(((((.((((.((((((((((((((..(((((.((..((((..((((((...((((....))))...))))))....))))..)).)))))..)))))))))))).)).)))).)))))..)))))))))	141	44	-65	1	0	0.634341	0.765964	0	low
osa-miR167a-5p_R-1	TGAAGCTGCCAGCATGATCT	20	tagtgtgaatgagTGAAGCTGCCAGCATGATCTagctctgattaatcggcactgttggcgtacagtcgattgactaatcgtcagatctgtgtgtgtaaatcactgttagATCATGCATGACAGCCTCATTtcttcacactg	5'	Diff	gp1a	(((((((((..(((((.((((.((((((((((((((..(((((.((..((((..((((((...((((....))))...))))))....))))..)).)))))..)))))))))))).)).)))).)))))..)))))))))	141	44	-65	1	6.06535	10.9318	30.7917	13.7373	middle
osa-MIR167b-p3	ATCATGCTGTGACAGTTTCACT	22	gtgcccaagagaaagcgTGAAGCTGCCAGCATGATCTaacttgcagacaagaaatcagctcagctcgctggtttcgaacaggaaggcggctagctgaggcttcttctgagtacgtgatggttagATCATGCTGTGACAGTTTCACTccttccctgttgggcac	3'	New	gp1a	((((((((.((.(((.(((((((((.(((((((((((((((..((((.(((...((((((.(((.((((..((((.....)))))))))))))))))..)))..))))..........)))))))))))))))...)))))))))..)))..)).))))))))	163	51.5	-77.5	0.9	13.7329	24.1049	38.2982	16.0565	middle
osa-MIR167c-p3	TCTTGTGGTCATGCCTTGCTA	21	tgtccaagggaacgagTGAAGCTGCCAGCATGATCTagctctgaatgatcaacaagatgtgctcccacactgccttcctgtggatcttgagctgttgctagTCTTGTGGTCATGCCTTGCTAggtcatgctgcggcagcctcacttcttcccattgttgggca	3'	New	gp1a	.(((((((((((..(((((.(((((((((((((((((((.....(((((((.((((((......(((((.........)))))......(((....))).))))))))))))).....)))))))))))))..)))))).)))))..)))))....)))))).	161	52.1	-80.4	0.9	0	0	3.06386	3.56812	low
osa-miR167d-3p	GATCATGCTGTGCAGTTTCATC	22	cattaggagcTGAAGCTGCCAGCATGATCTGAtgagtgcttattaggtgagggcagaattgactgccaaaacaaagatcaGATCATGCTGTGCAGTTTCATCtgcttgtg	3'	Yes	gp1a	((..((.((.(((((((((((((((((((((((....(((.....)))...(((((......))))).........)))))))))))))).))))))))).)).))..))	110	45.5	-51.2	1	27.4657	17.1272	10.7235	0	middle
osa-miR167d-5p	TGAAGCTGCCAGCATGATCTG	21	tgtgagagaaTGAAGCTGCCAGCATGATCTGgttgtcaggcatgagccaaatctatccatggtgttggtggtactgaaattaccgcgttttcgaggtttttcgtcgtgtcaacttgcgaagggaattacgggttcttgatgagcattggtgataggaggtgtgggcttggttagtagaggtagaattatgattgttcttgtgagtttcagtaagaggtgggagtgattggaatttggctccatcAGATCATGTTGCAGCTTCACTctctcacc	5'	Yes	gp1a	.((((((((.((((((((.((((((((((((((((.....)).((((((((((((..(((...........((((((((((.(((((..(((....(..(((((.((....))..)))))..).(((((..((((.....))))....))))).)))..))))).................(((((.......)))))....))))))))))..........)))..))).))))))))).)))))))))))))))))))))).)))))))).	271	45.8	-98.5	0.8	12.1689	17.1846	37.5213	17.0505	middle
osa-miR167d-5p_R+1	TGAAGCTGCCAGCATGATCTGA	22	ttgtgatgtgtgcaccttaagcagcTGAAGCTGCCAGCATGATCTGAtcttttgcgatctctttttttatctgaataagttgatggaaatattgggttcctaagattcaGATCGTGCTGCGCAGTTTCATCtgctaatcgatgcactacactgtgaattt	5'	Diff	gp1a	(..(..((((((((.....(((((.((((((((((((((((((((((((((....((.(((..(((..(((..........)))..)))....))).))..)))).))))))))))))).))))))))).)))))......))))).)))..)..)....	156	40.6	-63.7	1	81.291	53.0248	88.2281	23.1163	middle
osa-miR167e-3p	AGATCATGTTGCAGCTTCACT	21	tgtgagagaaTGAAGCTGCCAGCATGATCTGgttgtcaggcatgagccaaatctatccatggtgttggtggtactgaaattaccgcgttttcgaggtttttcgtcgtgtcaacttgcgaagggaattacgggttcttgatgagcattggtgataggaggtgtgggcttggttagtagaggtagaattatgattgttcttgtgagtttcagtaagaggtgggagtgattggaatttggctccatcAGATCATGTTGCAGCTTCACTctctcacc	3'	Yes	gp1a	.((((((((.((((((((.((((((((((((((((.....)).((((((((((((..(((...........((((((((((.(((((..(((....(..(((((.((....))..)))))..).(((((..((((.....))))....))))).)))..))))).................(((((.......)))))....))))))))))..........)))..))).))))))))).)))))))))))))))))))))).)))))))).	271	45.8	-98.5	0.8	4.00542	1.90302	1.14895	1.78406	low
osa-MIR167f-p3	AGATCATCTGGCAGTTTCATC	21	cacaagtggaTGAAGCTGCCAGCATGATCTGAtcacagtagttctctagctgatgatgatttacaaaacctagagacatgcatcAGATCATCTGGCAGTTTCATCttctcatg	3'	New	gp1a	....((..((((((((((((((.((((((((((....(((..(((((((....((........))....)))))))..)))))))))))))))))))))))))))..))....	105	42.5	-50	1	5.72203	4.44038	6.12771	12.4884	middle
osa-MIR167g-p3	TCATCCGGCAGCTTCATCTTC	21	cataagcaggTGAAGCTGCCAGCATGATCTGAaagcatctcaaaccagcgatcagaTCATCCGGCAGCTTCATCTTCtcatg	3'	New	gp1a	(((.((.(((((((((((((...(((((((((..((...........))..)))))))))..))))))))))))).)).)))	82	48.8	-39.3	1	76.6752	26.008	38.2982	14.2725	middle
osa-miR167h-3p	AGGTCATGCTGTAGTTTCATC	21	cacaagttggTGAAGCTGCCAGCATGATCTGAtgatgatgatgatccacctctctcatctgtgttcttgattaattacggatcaatcgatcAGGTCATGCTGTAGTTTCATCtgctggtt	3'	Yes	gp1a	.((.((..((((((((((.(((((((((((((((((((.((.((......))))))))).......((((((.......))))))...))))))))))))))))))))))))..)).)).	118	43.3	-47	0.9	19.4549	2.53736	6.12771	0	middle
osa-MIR167j-p3	GATCGTGCTGCGCAGTTTCATC	22	ttgtgatgtgtgcaccttaagcagcTGAAGCTGCCAGCATGATCTGAtcttttgcgatctctttttttatctgaataagttgatggaaatattgggttcctaagattcaGATCGTGCTGCGCAGTTTCATCtgctaatcgatgcactacactgtgaattt	3'	New	gp1a	(..(..((((((((.....(((((.((((((((((((((((((((((((((....((.(((..(((..(((..........)))..)))....))).))..)))).))))))))))))).))))))))).)))))......))))).)))..)..)....	156	40.6	-63.7	1	5.72203	4.44038	13.7873	3.56812	middle
osa-miR168a-3p_L-3	CCCGCCTTGCACCAAGTGAAT	21	cgccgccgcctcgggcTCGCTTGGTGCAGATCGGGACccgccgccgccgctgccggggccggatCCCGCCTTGCACCAAGTGAATcggagccggcgtagcg	3'	Diff	gp1a	((((((((.(((.(..(((((((((((((..(((((.(((..(((.(((....))))))))).)))))..)))))))))))))..).))).)))))..)))	101	76.2	-64.3	0.8	64.0867	94.5167	154.725	98.1233	middle
osa-miR168a-5p	TCGCTTGGTGCAGATCGGGAC	21	cgccgccgcctcgggcTCGCTTGGTGCAGATCGGGACccgccgccgccgctgccggggccggatCCCGCCTTGCACCAAGTGAATcggagccggcgtagcg	5'	Yes	gp1a	((((((((.(((.(..(((((((((((((..(((((.(((..(((.(((....))))))))).)))))..)))))))))))))..).))).)))))..)))	101	76.2	-64.3	0.8	75.5308	386.948	331.662	37.4653	high
osa-MIR169a-p3	CTACATCTTGGCCCCTGCTCC	21	cgccggcggcctgacattgggATCGGAGGCCATGGTGCAGCCaaggatgacttgccgatcgatcgatctatctatgaagctaagctagctggccatggatccatccatcaattggcaagttgttcttggCTACATCTTGGCCCCTGCTCCtcatgtaaggccggcctgtggcg	3'	New	gp1a	((((((((((((.((((..(((.(((.(((((.((((.(((((((((..((((((((((.(((.(((..(((((((.(((((...)))))...)))))))..))).))).))))))))))..))))))))).)))).))))).))).)))..)))).)))))).))...))))	173	56.6	-97.8	1	19.4549	26.6423	16.0852	41.0334	middle
osa-MIR169a-p5	ATCGGAGGCCATGGTGCAGCC	21	cgccggcggcctgacattgggATCGGAGGCCATGGTGCAGCCaaggatgacttgccgatcgatcgatctatctatgaagctaagctagctggccatggatccatccatcaattggcaagttgttcttggCTACATCTTGGCCCCTGCTCCtcatgtaaggccggcctgtggcg	5'	New	gp1a	((((((((((((.((((..(((.(((.(((((.((((.(((((((((..((((((((((.(((.(((..(((((((.(((((...)))))...)))))))..))).))).))))))))))..))))))))).)))).))))).))).)))..)))).)))))).))...))))	173	56.6	-97.8	1	57.2203	47.5227	42.128	57.8333	middle
osa-miR169b_R-2	CAGCCAAGGATGACTTGCC	19	gaacgggatgCAGCCAAGGATGACTTGCCggctcctggtattgggggaatctcagctttgctgaagcgccttggagttagccGGCAAGTCTGTCCTTGGCTACacctagctc	5'	Diff	gp1a	....(((.((.((((((((((((((((((((((((.(((..(((((...)))))(((((...))))))))..)))....))))))))))).)))))))))).))))).....	103	57.1	-55.4	0.9	1.14441	2.4845	6.89367	2.52742	low
osa-MIR169b-p3	GGCAAGTTGTCCTTGGCT	18	gaacggaatgCAGCCAAGGATGACTTGCCggtacgtgtatgcatgtttcaaggtactatatgtgcccccaactgttttagatccatgctgacattttccGGCAAGTTGTCCTTGGCTacgtcttgttc	3'	New	gp1a	(((((..(((.(((((((((..(((((((((...((((..(((((..((..(((((.....))))).............))..)))))..))))...)))))))))..))))))))).)))..)))))	128	47.7	-62	1	1.14441	1.26868	6.89367	3.56812	low
osa-MIR169c-p3	GGCAAGTCTGTCCTTGGCTAC	21	gaacgggatgCAGCCAAGGATGACTTGCCggctcctggtattgggggaatctcagctttgctgaagcgccttggagttagccGGCAAGTCTGTCCTTGGCTACacctagctc	3'	New	gp1a	....(((.((.((((((((((((((((((((((((.(((..(((((...)))))(((((...))))))))..)))....))))))))))).)))))))))).))))).....	103	57.1	-55.4	0.9	2.28881	8.24643	1.53193	3.56812	low
osa-miR169e_R-2	TAGCCAAGGATGACTTGCC	19	gctggttgtgTAGCCAAGGATGACTTGCCggcctggtttgtgttcatcagcaatccagcatatgctgtattgccgtgtgtgatcgatcgatgcatggaccggcaagttattttctttggctacattacaacc	5'	Diff	gp1a	...((((((((((((((((((((((((((((((((..(((...(((((((((((.((((....)))).)))))..)).)))).....)))..)).)).)))))))))))...)))))))))))...))))))	129	48.5	-59.5	0.9	0.508625	1.35678	4.58727	7.48314	low
osa-miR169f.1_R-1	TAGCCAAGGATGACTTGCCT	20	gggccttccatgaggacaagagctgattcggTAGCCAAGGATGACTTGCCTaatgcctatgtgcatgtgtttatacgctgctcatctgcattttgattatcccctgatcagtcctgtcgtcaattatatgtgtgtgtagtactctgtactcatacatatataggcatgtcttccttggctattcGGAGCGGCTCTTGTCTCTCGTGgaaggctg	5'	Diff	gp1a	.((((((((((((((((((((((((.(((((((((((((((.(((.((((.(((((..(((.(((.((((....))))))).)))..)))))(((((((.....))))))).............((((((((((((.(((((...))))))))))))))))))))).))).)))))))))).))))).))))))))))).))))))))))))).	212	46.7	-112.8	1.1	4.9432	4.92495	13.5873	27.1078	middle
osa-MIR169f-p3	GGAGCGGCTCTTGTCTCTCGTG	22	gggccttccatgaggacaagagctgattcggTAGCCAAGGATGACTTGCCTaatgcctatgtgcatgtgtttatacgctgctcatctgcattttgattatcccctgatcagtcctgtcgtcaattatatgtgtgtgtagtactctgtactcatacatatataggcatgtcttccttggctattcGGAGCGGCTCTTGTCTCTCGTGgaaggctg	3'	New	gp1a	.((((((((((((((((((((((((.(((((((((((((((.(((.((((.(((((..(((.(((.((((....))))))).)))..)))))(((((((.....))))))).............((((((((((((.(((((...))))))))))))))))))))).))).)))))))))).))))).))))))))))).))))))))))))).	212	46.7	-112.8	1.1	0	1.26868	0.765964	3.56812	low
osa-MIR169g-p3	GGCAGTCTCCTTGGCTAGC	19	ctgcctctggTAGCCAAGGATGACTTGCCTattgtgctcttctgaatgatgcagtgccatgatcagtgtggcctggctggttcagatgagccgagataGGCAGTCTCCTTGGCTAGCctgagtggc	3'	New	gp1a	..(((.((((((((((((((.((((.(((((((..((((.(((((((...((((.(((((.......))))))).))..))))))).))))...))))))))))))))))))))).))..)).)))	124	54.8	-66.4	1	3.34875	2.37425	4.48636	15.5298	middle
osa-MIR169h-p3	TGGGCAGTCTCCTTGGCTAGC	21	ttagctctggTAGCCAAGGATGACTTGCCTgtgtccttgtgtgtaaggatcattaattattattcagaaaatgatcctttcagcaggtttcaTGGGCAGTCTCCTTGGCTAGCctgagtgat	3'	New	gp1a	...((((.((((((((((((.(((.((((..((..(((((.((.((((((((((...............)))))))))).)))))))...))..))))))))))))))))).)).))))...	116	43.4	-58	1.1	16.128	8.40048	16.1035	32.4784	middle
osa-miR169i-3p	TGAGTCGCTCTTATCACTCATG	22	ggaagagagcaaggcttgcatggtgataagggtgtagctctggTAGCCAAGGATGACTTGCCTgtgtccttgtgtagaggatcattcagaaaatgagccttgaactggttcataggcagtctccttggctagtcTGAGTCGCTCTTATCACTCATGttaggcttgcatctcgttga	3'	Yes	gp1a	....(((((((((.((..((((((((((((((((..((((.((((((((((((.((((.(((((((..(..((...((((.(((((.....))))).))))..))..)..))))))))))))))))))))).)).)))))))))))))))).))))..)).))))).)))).....	167	48.3	-92.6	1.1	21.335	23.244	56.6996	66.1376	middle
osa-MIR169k-p3	GGCAGTCTCCTTGGCTAG	18	tctgtctagaTAGCCAAGGATGACTTGCCTgtggcctcttggagagagaggtgtagcttaattagcagcatggtttgagcattgcttgatcggttgatcgcttcgcttgctctgcatgagatcttacaGGCAGTCTCCTTGGCTAGtctgggcggc	3'	New	gp1a	.(((((((((((((((((((.((((.(((((((..(((.((.((((..(((((.(((........((((.(((.(..(((...)))..))))))))...))).))))).)))).)).)))..)..))))))))))))))))))).)))))))))).	154	51.3	-73.7	0.9	1.8801	2.31081	10.2311	16.184	middle
osa-miR169n_R-1	TAGCCAAGAATGACTTGCCT	20	ctccctttggTAGCCAAGAATGACTTGCCTacgcttttgccctctgttggctcatccatccgtctatctatctgccatggcagatggcagattaagggtttctgaaagaaattcttgtgataggatgtgcaatgaggctgcatgGGCCGGTCTTCTTGGCTAGCcagagtggc	5'	Diff	gp1a	..((((((((((((((((((.(((..(((((.((......((((.....((.((((((((.((((..((((((((....)))))))).))))((((..((((.....))))..)))).))).))))).))...))))..)).)))))..))))))))))))).)))))).)).	170	50.3	-79.7	0.9	0.572203	0.634341	4.97877	5.35218	low
osa-MIR169o-p3	GGCCGGTCTTCTTGGCTAGC	20	ctccctttggTAGCCAAGAATGACTTGCCTacgcttttgccctctgttggctcatccatccgtctatctatctgccatggcagatggcagattaagggtttctgaaagaaattcttgtgataggatgtgcaatgaggctgcatgGGCCGGTCTTCTTGGCTAGCcagagtggc	3'	New	gp1a	..((((((((((((((((((.(((..(((((.((......((((.....((.((((((((.((((..((((((((....)))))))).))))((((..((((.....))))..)))).))).))))).))...))))..)).)))))..))))))))))))).)))))).)).	170	50.3	-79.7	0.9	0	0	3.06386	2.67609	low
osa-MIR169q-p3_1ss1AG	GATCCTTCAGGGAGGACA	18	ccactcaggctagccaaggagactgcccatgaaccagcttaaaggatcattaaattgctAATCCTTCAGGGAGGACAcaggcaagtcatccttggctatcagagataa	3'	New	gp1a	...(((.((.(((((((((((((((((..((..((..(((.((((((((......))...)))))).)))..)).))..))).)))).)))))))))))).)))....	101	47.2	-39.7	0.8	1.14441	0	0	0	low
osa-miR169r-3p	TGGCAAGTCTCCTCGGCTACC	21	aggccatcttcgaTAGCCAAGGATGATTTGCCTGTagccccattgtcatcagctctctccgtcgagagcgacaaccgggctctacTGGCAAGTCTCCTCGGCTACCcgagtacctcttatgctatccca	3'	Yes	gp1a	(((.....((((.(((((.((((.((((((((.(((((((..(((((....((((((......)))))))))))..)))))..)).)))))))))))).)))))..))))..)))..............	115	55	-53.2	0.7	2.28881	1.90302	1.53193	3.56812	low
osa-miR169r-5p_R+1	TAGCCAAGGATGATTTGCCTGT	22	aggccatcttcgaTAGCCAAGGATGATTTGCCTGTagccccattgtcatcagctctctccgtcgagagcgacaaccgggctctacTGGCAAGTCTCCTCGGCTACCcgagtacctcttatgctatccca	5'	Diff	gp1a	(((.....((((.(((((.((((.((((((((.(((((((..(((((....((((((......)))))))))))..)))))..)).)))))))))))).)))))..))))..)))..............	115	55	-53.2	0.7	0	1.26868	5.36175	0	low
osa-MIR171a-p3	TTGAGCCGCGCCAATATCTCT	21	ggaaagagcgatattggtgaggttcaatccgatgattggttttacagcagtggtaaaatcagtatctgaTTGAGCCGCGCCAATATCTCTtcctct	3'	New	gp1a	((.((((..((((((((((.(((((((((.(((.(((((((((((.......)))))))))))))).))))))))).))))))))))))))))...	93	43.8	-46	1.1	4.38689	4.01749	9.19157	7.13624	low
osa-miR171b	TGATTGAGCCGTGCCAATATC	21	gggagagtgCGATGTTGGCATGGTTCAATCaaaccgggcaaacttatgcactagctaagcaagatgcagggatatgcagtatggttttgtttggtcTGATTGAGCCGTGCCAATATCacaagcttgc	3'	Yes	gp1a	..(((..((.(((((((((((((((((((((.(((..(((((((..((((....((..((.....))..))...))))....)).)))))..))).))))))))))))))))))))).))..)))..	123	47.2	-60.7	1	156.364	63.7724	58.1367	16.0565	middle
osa-miR171c-5p	GGATATTGGTGCGGTTCAATC	21	gtgggaacgGGATATTGGTGCGGTTCAATCagaaagcttgtgctccgaaggcgaggggctccactcttTGATTGAGCCGTGCCAATATCacgtcgcctt	5'	Yes	gp1a	..((..(((.((((((((..(((((((((((((.((.....(((((........)))))....)).)))))))))))))..)))))))).)))..))..	95	54.5	-51.3	1	1.14441	0	0.765964	0	low
osa-MIR171f-p5	CGATGTTGGCATGGTTCAATC	21	gggagagtgCGATGTTGGCATGGTTCAATCaaaccgggcaaacttatgcactagctaagcaagatgcagggatatgcagtatggttttgtttggtcTGATTGAGCCGTGCCAATATCacaagcttgc	5'	New	gp1a	..(((..((.(((((((((((((((((((((.(((..(((((((..((((....((..((.....))..))...))))....)).)))))..))).))))))))))))))))))))).))..)))..	123	47.2	-60.7	1	60.6535	20.2989	24.5108	1.78406	middle
osa-MIR171g-p3	TGAGCCGAGCCAATATCACTTC	22	gacatggCATGGTATTGACTTGGCTCATCtcagcaacagcaaactgcatgcagcgctggaggTGAGCCGAGCCAATATCACTTCatgtc	3'	New	gp1a	(((((((..((((((((.(((((((((((((.....((((...(((....))).))))))))))))))))).))))))))..)))))))	89	51.7	-46.6	1	50.9261	17.7615	29.8726	0	middle
osa-MIR171g-p5	CATGGTATTGACTTGGCTCATC	22	gacatggCATGGTATTGACTTGGCTCATCtcagcaacagcaaactgcatgcagcgctggaggTGAGCCGAGCCAATATCACTTCatgtc	5'	New	gp1a	(((((((..((((((((.(((((((((((((.....((((...(((....))).))))))))))))))))).))))))))..)))))))	89	51.7	-46.6	1	5.72203	1.26868	1.53193	1.78406	low
osa-miR171h_L-1R+1	TGAGCCGAACCAATATCACTC	21	agaagaagaggacatggTTTGGTATTGTTTCGGCTCATGtcgttcacacagatgTGAGCCGAACCAATATCACTCatgtattcttcattcagagaacttct	3'	Diff	gp1a	.((((((((..((((((..((((((((.(((((((((..((.........))..))))))))).)))))))).))))))..))))).)))...........	89	41.6	-42.9	1	426.291	292.431	261.96	98.1233	high
osa-MIR171h-p5	TTTGGTATTGTTTCGGCTCATG	22	agaagaagaggacatggTTTGGTATTGTTTCGGCTCATGtcgttcacacagatgTGAGCCGAACCAATATCACTCatgtattcttcattcagagaacttct	5'	New	gp1a	.((((((((..((((((..((((((((.(((((((((..((.........))..))))))))).)))))))).))))))..))))).)))...........	89	41.6	-42.9	1	3.43322	21.5676	12.2554	1.78406	middle
osa-MIR171i-p3	TTGAGCCGCGTCAATATCTCT	21	taaaaagaggtattggcgtgcctcaatccgaaggcatggctgattacaggcacctcgaccgatctagcgcatgcagccatgtttcttggaTTGAGCCGCGTCAATATCTCTccttgcttc	3'	New	gp1a	.....(((((((((((((((.(((((((((((..((((((((.......((..((.((....)).)).))...))))))))..).)))))))))).))))))))))))))).........	106	50.8	-54.6	0.9	2.28881	0.634341	1.53193	1.78406	low
osa-miR172a	AGAATCTTGATGATGCTGCAT	21	aaacagtcggtgcttgcaggtGCAGCACCATCAAGATTCacatcgagttcatccctaaacgagatcgaggttggctgactatatgtgatgAGAATCTTGATGATGCTGCATcagcaaacgctcgactact	3'	Yes	gp1a	....((((((((.((((.(((((((((.(((((((((((.((((((((.((.((.....((....)).....)).))))).....))))).))))))))))).))))))))).)))).))).)))))...	123	46.9	-56.7	0.9	3.71932	6.81916	6.89367	0.89203	low
osa-miR172c_L-1R-1	GAATCTTGATGATGCTGCA	19	cttgttgcgggTGCAGCGTCATCAAGATTCACGtgtgccgcacggcacacgtatcggttttcaagtgtagtcatcgtgcgtGAATCTTGATGATGCTGCAccagcaaagag	3'	Diff	gp1a	((..((((.((((((((((((((((((((((((((((((....)))))................(((....)))...))))))))))))))))))))))))).))))..))	111	52.3	-61.9	1.1	0.286102	0.158585	0	1.78406	low
osa-MIR172c-p5	TGCAGCGTCATCAAGATTCACG	22	cttgttgcgggTGCAGCGTCATCAAGATTCACGtgtgccgcacggcacacgtatcggttttcaagtgtagtcatcgtgcgtGAATCTTGATGATGCTGCAccagcaaagag	5'	New	gp1a	((..((((.((((((((((((((((((((((((((((((....)))))................(((....)))...))))))))))))))))))))))))).))))..))	111	52.3	-61.9	1.1	0	0.634341	0	1.78406	low
osa-miR172d-5p_R-2	GCAGCACCATCAAGATTC	18	aaacagtcggtgcttgcaggtGCAGCACCATCAAGATTCacatcgagttcatccctaaacgagatcgaggttggctgactatatgtgatgAGAATCTTGATGATGCTGCATcagcaaacgctcgactact	5'	Diff	gp1a	....((((((((.((((.(((((((((.(((((((((((.((((((((.((.((.....((....)).....)).))))).....))))).))))))))))).))))))))).)))).))).)))))...	123	46.9	-56.7	0.9	1.14441	1.26868	0	0	low
osa-miR1846a-3p_L+4R-2	CCGGTGACCCCGTTCTCCTCGCC	23	ccgctccctaccaatgagccgccggatctcccAGTGAGGAGGCCGGGGCCGCTGGAtCCGGTGACCCCGTTCTCCTCGCCggcggatccggcgctccagagaaaggaacgag	3'	Diff	gp1a	.((.(((........(((.(((((((((..((.((((((((..(((((.(((((....))))).)))))..)))))))).))..))))))))))))........))).))..	81	69.6	-68.1	0.9	0.572203	2.53736	5.74473	0.89203	low
osa-miR1846a-3p_L+5R-1	TCCAGTGACCCCGTTCTCCTCGCCG	25	ccgctccctaccaatgagccgccggatctcccAGTGAGGAGGCCGGGGCCGCTGGATCCAGTGACCCCGTTCTCCTCGCCGgcggatccggagctccagagaaaggaacgag	3'	Diff	gp1a	.((.(((........((((..(((((((..((.((((((((..(((((.(((((....))))).)))))..)))))))).))..))))))).))))........))).))..	81	67.9	-65.2	0.9	2.86102	0.634341	2.68087	0.89203	low
osa-miR1846a-5p_R+3	AGTGAGGAGGCCGGGGCCGCTGGA	24	ccgctccctaccaatgagccgccggatctcccAGTGAGGAGGCCGGGGCCGCTGGAtCCGGTGACCCCGTTCTCCTCGCCggcggatccggcgctccagagaaaggaacgag	5'	Diff	gp1a	.((.(((........(((.(((((((((..((.((((((((..(((((.(((((....))))).)))))..)))))))).))..))))))))))))........))).))..	81	69.6	-68.1	0.9	4.76836	2.74881	4.46812	1.48672	low
osa-miR1846a-5p_R-1	AGTGAGGAGGCCGGGGCCGC	20	atgagccgccggatctcccAGTGAGGAGGCCGGGGCCGCtgaatccggtgaccccggtctgctcgctggcggatccggcgcaaaga	5'	Diff	gp1a	....(.(((((((((..((((((((.(((((((((.(((((....))))).))))))))).))))))))..)))))))))).....	77	69.8	-64.1	1.1	0.762937	0.211447	0.255321	0.594687	low
osa-miR1846d-3p_L+1	GTATCCGGCGCCGCAGGGAGG	21	tgcctgtcccTCCCACCGAGCAGCCGGATCTCccagtgagtaggcccgggccgccagatccggtgaccccggtctcctcgccggtGTATCCGGCGCCGCAGGGAGGgacgagagcc	3'	Diff	gp1a	.(((((((((((((..((.((.(((((((...((.(((((.(((((.(((.((((......)))).))).))))).))))).))...)))))))))))..))))))))).)).)).	114	72.4	-70.5	0.8	1.14441	0	0	2.67609	low
osa-miR1846d-5p	TCCCACCGAGCAGCCGGATCTC	22	tgcctgtcccTCCCACCGAGCAGCCGGATCTCccagtgagtaggcccgggccgccagatccggtgaccccggtctcctcgccggtGTATCCGGCGCCGCAGGGAGGgacgagagcc	5'	Yes	gp1a	.(((((((((((((..((.((.(((((((...((.(((((.(((((.(((.((((......)))).))).))))).))))).))...)))))))))))..))))))))).)).)).	114	72.4	-70.5	0.8	5.72203	2.53736	4.59578	3.56812	low
osa-MIR1846e-p3	GGTGACTCCGGCCTCCTCGCC	21	cgcatccgccaacgAGGAGGCCGGGACCACCGGATccGGTGACTCCGGCCTCCTCGCCggcagatccgg	3'	New	gp1a	((.(((.(((..(((((((((((((..(((((....)))))..)))))))))))))..))).))).)).	68	73.9	-48.4	0.9	1.14441	5.70906	9.95753	8.02827	low
osa-MIR1846e-p5_1ss15AG	AGGAGGCCGGGACCGCCGGAT	21	cgcatccgccaacgAGGAGGCCGGGACCACCGGATccGGTGACTCCGGCCTCCTCGCCggcagatccgg	5'	New	gp1a	((.(((.(((..(((((((((((((..(((((....)))))..)))))))))))))..))).))).)).	68	73.9	-48.4	0.9	6.86644	6.34341	19.1491	7.13624	middle
osa-MIR1847-p3	CAACTGCAAACTACATAAAGT	21	accggatgagactccctaactttgtgcagtttgcagttgtggnnnnnnnnnnnnnnnnnnnnnnnnnnnnnnnnnnnnnnnnngccaCAACTGCAAACTACATAAAGTcaggggatctgtttcccta	3'	New	gp2	...(((..(((..((((.((((((((.(((((((((((((((..........................................))))))))))))))).)))))))).))))..)))...)))...	121	32.3	-46.237	1.1	4.57762	2.53736	1.53193	0	low
osa-miR1848_R-1	CCTCGCCGGCGCGCGCGTGC	20	ccgcgggcccCCTCGCCGGCGCGCGCGTGCAggtgtgcgcgcggccgtcgagtggctcctagg	5'	Diff	gp3	((..(((((..((((.((((.((((((..(....)..)))))))))).)))).)))))...))	63	82.5	-40.4	0.8	13.7329	1.90302	3.82982	10.7044	middle
osa-MIR1849-p3	AATGCCCTATCGTATCCTAGGTTG	24	aaataagctaACCTAGGATATGATGGGACATTACctatctagattcgttgtactaggtAATGCCCTATCGTATCCTAGGTTGgtttattt	3'	New	gp1a	(((((((((((((((((((((((((((.(((((((((....((....))....))))))))).)))))))))))))))))))))))))))	90	36.7	-51.1	1.5	2.28881	5.07472	7.65964	1.78406	low
osa-MIR1849-p5	ACCTAGGATATGATGGGACATTAC	24	aaataagctaACCTAGGATATGATGGGACATTACctatctagattcgttgtactaggtAATGCCCTATCGTATCCTAGGTTGgtttattt	5'	New	gp1a	(((((((((((((((((((((((((((.(((((((((....((....))....))))))))).)))))))))))))))))))))))))))	90	36.7	-51.1	1.5	3.43322	4.44038	0.765964	3.56812	low
osa-miR1851	CGTCTGGGATGGCATTTTGGC	21	cagagtgtcttcgccaaaatgccatcccgaacagaaatgccacttcctcttcttcctccatcctgcgcgtgaagagctcgcctgcggccatggctagctccctccctgccatcgccgccgcacgggcagcggagcccgcggcgcagtggcgactcttcggttgacggcggctggctacgcggtggcaacgaggaggcggcggcggccaggagctgctccaccggccccacgcgcacgcgcgccggcgggatccgcgcgtcgtcgccggagtccttccgcgacgacctcagctgcacaggcgttggcggggatggcagggagggcagcgccccgatcgccgtcggcaaggcggcatcggcgcggcggtggagatggccatggccgccggcgagctcttca…	3'	Yes	gp3	(((.((((((((((((((((((((((((..((.((((((((.((((.((((((((((((.((((((((((((((((((((((.(((((((((((((.((((((((((((((((.((((((.((((((.(((((.((((((((((.((((((.....(((((.((((((..((((((.(((.(((....)......)).)))..))))))..)))).)).))))).....))).)))..))))).))))).)))))..((((((((.((((...))))))))))))....))).......))))))))).))))))))))))))((.(((((((((.((((((.....)))))))))))...)))).)).)).))))))))))))).)))))))))))))…	470	69.9	-338.3	1	1.14441	0	2.29789	0	low
osa-MIR1851-p3	ATGGCCGCCGGCGAGCTCTTC	21	cagagtgtcttcgccaaaatgccatcccgaacagaaatgccacttcctcttcttcctccatcctgcgCGTGAAGAGCTCGCCTGCGGCcatggctagctccctccctgccatcgccgccgcacgggcagcggagcccgcggcgcagtggcgactcttcggttgacggcggctggctacgcggtggcaacgaggaggcggcggcggccaggagctgctccaccggccccacgcgcacgcgcgccggcgggatccgcgcgtcgtcgccggagtccttccgcgacgacctcagctgcacaggcgttggcggggatggcagggagggcagcgccccgatcgccgtcggcaaggcggcatcggcgcggcggtggagatggccATGGCCGCCGGCGAGCTCTTCa…	3'	New	gp1a	....(((....)))...........(((..((.((((((((.((((.((((((((((((.((((((((((((((((((((((.(((((((((((((.((((((((((((((((.((((((.((((((.(((((.((((((((((.((((((.....(((((.((((((..((((((.(((.(((....)......)).)))..))))))..)))).)).))))).....))).)))..))))).))))).)))))..((((((((.((((...))))))))))))....))).......))))))))).))))))))))))))((.(((((((((.((((((.....)))))))))))...)))).)).)).))))))))))))).)))))))))))))…	421	70.9	-290.5	0.9	3.43322	3.80604	6.12771	1.78406	low
osa-MIR1851-p5	CGTGAAGAGCTCGCCTGCGGC	21	cagagtgtcttcgccaaaatgccatcccgaacagaaatgccacttcctcttcttcctccatcctgcgCGTGAAGAGCTCGCCTGCGGCcatggctagctccctccctgccatcgccgccgcacgggcagcggagcccgcggcgcagtggcgactcttcggttgacggcggctggctacgcggtggcaacgaggaggcggcggcggccaggagctgctccaccggccccacgcgcacgcgcgccggcgggatccgcgcgtcgtcgccggagtccttccgcgacgacctcagctgcacaggcgttggcggggatggcagggagggcagcgccccgatcgccgtcggcaaggcggcatcggcgcggcggtggagatggccATGGCCGCCGGCGAGCTCTTCa…	5'	New	gp1a	....(((....)))...........(((..((.((((((((.((((.((((((((((((.((((((((((((((((((((((.(((((((((((((.((((((((((((((((.((((((.((((((.(((((.((((((((((.((((((.....(((((.((((((..((((((.(((.(((....)......)).)))..))))))..)))).)).))))).....))).)))..))))).))))).)))))..((((((((.((((...))))))))))))....))).......))))))))).))))))))))))))((.(((((((((.((((((.....)))))))))))...)))).)).)).))))))))))))).)))))))))))))…	421	70.9	-290.5	0.9	5.72203	6.97775	7.65964	5.35218	low
osa-MIR1852-p3_1ss11TG	AGAATGCAGGGGTAGTTTGTTC	22	tagactaactacccctgcattcagaattcatatagcgattgaaaattgaactccgtgcacggtagtagtagtagtcagatctattgtttctaatcaattgctatatggattcAGAATGCAGGTGTAGTTTGTTCa	3'	New	gp1a	..(((.((((((.(((((((((.(((((((((((((((((((.......((((((....))).)))..((((((......)))))).......))))))))))))))))))).))))))))).)))))).)))..	131	37	-59.6	1.2	0	0.634341	0	0	low
osa-miR1856_R-1	TATGCGTAAGACGGATTCGT	20	agagcactgcTATGCGTAAGACGGATTCGTactacctgcgtccgaccatatcatgtgcaccgatcaccgtctttagcttctctccaccaatgcaagcagcattcggatgcatgtcgtacgaatccgtcggacgcatagctattttcttt	5'	Diff	gp1a	((((....(((((((((..(((((((((((((.((.(((((((((.........((((...(((....)))....((((..............)))).))))))))))))).)).)))))))))))))..)))))))))....))))..	147	49.7	-63.6	0.9	1.14441	0.634341	0	1.78406	low
osa-miR1857-3p	TCATGCTCCAAGAAAACCAGG	21	gtttttatcctggttTTTTTGGAGCATGAGGTTATCtctcagtttttccgtgtccaaaataaaaggacaaaaactgttcttgaaaaccgagagataaccTCATGCTCCAAGAAAACCAGGataaaaaatt	3'	Yes	gp1a	.(((((((((((((((((((((((((((((((((((((((.((((((...(((((.........)))))............)))))).)))))))))))))))))))))))))))))))))))))))...	126	35.4	-75.1	1.6	5.72203	0	1.53193	3.56812	low
osa-MIR1857-p5	TTTTTGGAGCATGAGGTTATC	21	gtttttatcctggttTTTTTGGAGCATGAGGTTATCtctcagtttttccgtgtccaaaataaaaggacaaaaactgttcttgaaaaccgagagataaccTCATGCTCCAAGAAAACCAGGataaaaaatt	5'	New	gp1a	.(((((((((((((((((((((((((((((((((((((((.((((((...(((((.........)))))............)))))).)))))))))))))))))))))))))))))))))))))))...	126	35.4	-75.1	1.6	2.28881	1.90302	0	1.78406	low
osa-miR1859_R-2	TTTCCTATGACGTCCATTCC	20	gggagttgtaggaatggatgcgtagagaaagaaatgaaatctgaaccagatttgtgatttgattcTTTCCTATGACGTCCATTCCaatgatttccag	3'	Diff	gp1a	((((((..(.(((((((((((((((.(((((((.(.(((((..............))))).))))))))))))).)))))))))).)..))))))..	95	39.2	-42.5	1.1	0	0	0	1.78406	low
osa-MIR1860-p3	TTCTCTTTACAAATAACACTA	21	tcttgatttgatggtagggttagtgttatttgTAAAGAGAAAACCAGCTTCCagatctcgaatttgcctcaaacttatcttctcttgtagatctggaagctaggttTTCTCTTTACAAATAACACTAttttttcccccattaggtctg	3'	New	gp1a	....((..((((((..(((.(((((((((((((((((((((((((((((((((((((((((.......................))).))))))))))))).)))))))))))))))))))))))))......)))))))))..))..	142	36.5	-70.6	1.3	2.28881	0.634341	3.82982	0	low
osa-MIR1860-p5	TAAAGAGAAAACCAGCTTCC	20	tcttgatttgatggtagggttagtgttatttgTAAAGAGAAAACCAGCTTCCagatctcgaatttgcctcaaacttatcttctcttgtagatctggaagctaggttTTCTCTTTACAAATAACACTAttttttcccccattaggtctg	5'	New	gp1a	....((..((((((..(((.(((((((((((((((((((((((((((((((((((((((((.......................))).))))))))))))).)))))))))))))))))))))))))......)))))))))..))..	142	36.5	-70.6	1.3	0	1.26868	1.53193	0	low
osa-miR1861b_R-2	CGATCTTGAGGCAGGAACTG	20	tcgtgttgcatattcttaggccCGATCTTGAGGCAGGAACTGagtagttggtgaactcgctctatgttgttcaTTCACTCGCGACACGGTTCCTGtcccaagatcgggtctgtgaatatacaaatgtga	5'	Diff	gp1a	(((..((..((((((..(((((((((((((.(((((((((((.((.(..((((((...((........))...))))))..).)).))))))))))).)))))))))))))..))))))...))..)))	129	47.3	-61.5	1	0	0.40779	0	0	low
osa-miR1861c_L-2R+1_1ss10AG	ATCTTGTGGCAAGAACTGAGT	21	cggtgttgcatattcttagacccgATCTTGTAGCAAGAACTGAGTagttcgttaactcgctacgcggttcttgtcacaagaccgagcctgtgaatatgcaaaggtgg	5'	Diff	gp1a	((...((((((((((..((...((.((((((..(((((((((.(((((..........))))).)))))))))..)))))).))...))..))))))))))...)).	106	47.7	-42.2	0.8	0	0.158585	0	0	low
osa-MIR1861d-p5	CAGGAACTGAGTAGTTGGTGA	21	ttgcatattcttaggcctggtcttgaggCAGGAACTGAGTAGTTGGTGAactcgctctatgttgttcgttcactcgcgacgcggttcctgtcccaagaccgagtctgtgaatatacaa	5'	New	gp1a	(((.((((((..((((..(((((((.(((((((((((.((.(..(((((((..((........))..)))))))..).)).))))))))))).)))))))..))))..)))))).)))	118	49.2	-56.2	1	0	0.217488	0	0	low
osa-miR1861e	CGGTCTTGTGGCAAGAACTGAG	22	gcatattcttaggccCGGTCTTGTGGCAAGAACTGAGtagttcgttaactcgctacgcggttcttgtcacaagaccgagtctgtgaatatgc	5'	Yes	gp1a	((((((((..((((.((((((((((((((((((((.(((((..........))))).)))))))))))))))))))).))))..))))))))	92	48.9	-56.2	1.2	0	3.22456	1.14895	0.89203	low
osa-miR1861g_L-3R+2	TCTTGTGGCAAGAACTGAGTT	21	cggtgttgcatattcttaggcccagTCTTGTGGCAAGAACTGAGTAgttcgttaactcgctacgtggttcttgtcacaagatcgagcctgtgaatatgcaaagttgg	5'	Diff	gp1a	((...((((((((((..((((...(((((((((((((((((..(((((..........)))))..)))))))))))))))))...))))..))))))))))...)).	106	46.7	-50.6	1	0	0.370032	0	0	low
osa-miR1861h	CGGTCTTGAGGCAGGAACTGAG	22	ttcttaggccCGGTCTTGAGGCAGGAACTGAGtagttggtgaactcgctctatgttgttcgttcactcgcgacacGGTTCCTGTCCCAAGACTGAGtctgtgaa	5'	Yes	gp1a	....(((((.((((((((.(((((((((((.((.(..(((((((..((........))..)))))))..).)).))))))))))).)))))))).)))))....	96	51.9	-50.2	0.9	1.71661	2.43768	0.765964	1.78406	low
osa-MIR1861h-p3	GGTTCCTGTCCCAAGACTGAG	21	ttcttaggccCGGTCTTGAGGCAGGAACTGAGtagttggtgaactcgctctatgttgttcgttcactcgcgacacGGTTCCTGTCCCAAGACTGAGtctgtgaa	3'	New	gp1a	....(((((.((((((((.(((((((((((.((.(..(((((((..((........))..)))))))..).)).))))))))))).)))))))).)))))....	96	51.9	-50.2	0.9	2.28881	2.32592	2.55321	1.78406	low
osa-MIR1861l-p3	TTCACTCGCGACACGGTTCCTG	22	tcgtgttgcatattcttaggccCGATCTTGAGGCAGGAACTGagtagttggtgaactcgctctatgttgttcaTTCACTCGCGACACGGTTCCTGtcccaagatcgggtctgtgaatatacaaatgtga	3'	New	gp1a	(((..((..((((((..(((((((((((((.(((((((((((.((.(..((((((...((........))...))))))..).)).))))))))))).)))))))))))))..))))))...))..)))	129	47.3	-61.5	1	0	0.422894	0.255321	0	low
osa-miR1862a	ACGAGGTTGGTTTATTTTGGGACG	24	ggtcatttagatagaacatgtttcatctcagtgcgcctactcccttagtcccaaaataaattaatcttatacaagatttggcacatcatagtactacgaatctggatatactaggatgtgtcacattccgtACGAGGTTGGTTTATTTTGGGACGgagggagggagtatctcggatgcctaccgcagtatctcatgacc	3'	Yes	gp3	((((((..(((((......((..((((..(((((.((..((((((..(((((((((((((..(((((..(((..(((.(((((((((.((((((((......)))...))))).))))))))).)))..)))..)))))..)))))))))))))..)))))))).))).))..))))...)).....))))).))))))	199	42.7	-79.4	0.9	6.48497	15.0656	8.10645	10.3178	middle
osa-miR1862d	ACTAGGTTTGTTTATTTTGGGACG	24	ttactccacctgttccaaaataaacaaacgtagtatagggtgtgacacatcccgtACTAGGTTTGTTTATTTTGGGACAgagggaggtc	3'	Yes	gp2	...((((..((((((((((((((((((((.(((((..(((((.....)))))..))))).))))))))))))))))))))..))))...	83	42.7	-53.2	1.4	28.6102	144.63	125.618	23.1928	middle
osa-MIR1862d-p5	TCCCAAAATAAACAAAGCTAGT	22	gacctccctctgTCCCAAAATAAACAAACCTAGTacgggatgtgtcacaccctatactacgtttgtttattttggaacaggtggagtaa	5'	New	gp2	...((((..((((.(((((((((((((((.(((((..((.((.....)).))..))))).))))))))))))))).))))..))))...	83	42.7	-42.3	1.1	15.4495	18.0787	20.681	16.9486	middle
osa-MIR1862g-p3_1ss13TC	AGATTCGTTGTACTAGGATGTGTC	24	aaagtgatatatcatagtacaacaaatttggacggattcgctgtctAGATTCGTTGTACTAGGATGTGTTacaaa	3'	New	gp2	...((((((((((.(((((((((.(((((((((((.....))))))))))).))))))))).))))))))))...	69	34.7	-37.4	1.4	2.28881	5.70906	4.59578	1.78406	low
osa-miR1863a	AGCTCTGATACCATGTTAGATTAG	24	ccataTCTCTAGTCTAATATGGTATCcgagcttattggttagttgctcttgttccctcaatcccgtttgtctccatccacaaccacacgagtgcaaagcctcacattcatgtcaacaacaactctcatgtcattagcaaatctagtgtctagcatcaacacctaggtagcacttattggttaaaaagggcatttgctaggaaaaatgagcaaccactagtccactacacgtttggatgcttgacaatatgtgcgctttggtgcttgcaataataatgttgtgatggaaggtttgtcactaaatattggttagcaaagttgcagtatggggaagaccaataAGCTCTGATACCATGTTAGATTAGtgatatgcct	3'	Yes	gp1a	.((((((.((((((((((((((((((.(((((((((((((....((....))........((((((((((.((((((.(((((....((((..((((((..(((((...((((((........(((((..((((((.....)))))).((((((......(((...((((........))))...))).....)))))).....))))).........(((((.........)))))..))))))..))))).))))).)..))))..........)))))))))))...(((((.(((((...)))))..)))))...)))).))))))..))))))))))))).)))))))))))))))))).))))))...	370	40.9	-124.9	0.8	1.14441	3.1717	4.59578	0	low
osa-MIR1863a-p5	TCTCTAGTCTAATATGGTATC	21	ccataTCTCTAGTCTAATATGGTATCcgagcttattggttagttgctcttgttccctcaatcccgtttgtctccatccacaaccacacgagtgcaaagcctcacattcatgtcaacaacaactctcatgtcattagcaaatctagtgtctagcatcaacacctaggtagcacttattggttaaaaagggcatttgctaggaaaaatgagcaaccactagtccactacacgtttggatgcttgacaatatgtgcgctttggtgcttgcaataataatgttgtgatggaaggtttgtcactaaatattggttagcaaagttgcagtatggggaagaccaataAGCTCTGATACCATGTTAGATTAGtgatatgcct	5'	New	gp1a	.((((((.((((((((((((((((((.(((((((((((((....((....))........((((((((((.((((((.(((((....((((..((((((..(((((...((((((........(((((..((((((.....)))))).((((((......(((...((((........))))...))).....)))))).....))))).........(((((.........)))))..))))))..))))).))))).)..))))..........)))))))))))...(((((.(((((...)))))..)))))...)))).))))))..))))))))))))).)))))))))))))))))).))))))...	370	40.9	-124.9	0.8	6.86644	4.44038	4.59578	8.9203	low
osa-miR1863b.2_L+1	TAGAGACTTGGCTGATGCATTACT	24	caatagcaatgcatcagttacgtttcctacaTAGTTACATGGTATCAGAGCTGAaatcctaaaccaatgaatgtttatccagcaccaatcccctgctgctaggagctgtagctctcggggcagtacctaatccgctgctgatctgtttctagtcatgaaaagcactgtgatctgtaagtgcttgctgcatgccatggttttgcccaattctatggccatcgttggattcgtgacctgacagtgatgcaataatcagtgatggatttgtgttggctctacttggggttgaggatcttagctgttagctctgataccatgttaactgttTAGAGACTTGGCTGATGCATTACTtttggaaac	3'	Diff	gp1a	(((.((.((((((((((..(.((((.(((.((((((((((((((((((((((((.(((((.((((.......((....(((((((........(((((((.(((((....)))).)..)))))))...((((((..(((((((((((....(((((((((((((((..........))))))).......(((((((..((....))..)))))))..........))))))))..)))))..........))))))..)))))).)))))))....))....)))).)))))........)))))))))))))))))).)))))).))))))).)..)))))))))).)).))).....	355	44.2	-139.3	0.9	3.43322	4.44038	2.29789	10.7044	middle
osa-MIR1863b-p5	TAGTTACATGGTATCAGAGCTGA	23	caatagcaatgcatcagttacgtttcctacaTAGTTACATGGTATCAGAGCTGAaatcctaaaccaatgaatgtttatccagcaccaatcccctgctgctaggagctgtagctctcggggcagtacctaatccgctgctgatctgtttctagtcatgaaaagcactgtgatctgtaagtgcttgctgcatgccatggttttgcccaattctatggccatcgttggattcgtgacctgacagtgatgcaataatcagtgatggatttgtgttggctctacttggggttgaggatcttagctgttagctctgataccatgttaactgttTAGAGACTTGGCTGATGCATTACTtttggaaac	5'	New	gp1a	(((.((.((((((((((..(.((((.(((.((((((((((((((((((((((((.(((((.((((.......((....(((((((........(((((((.(((((....)))).)..)))))))...((((((..(((((((((((....(((((((((((((((..........))))))).......(((((((..((....))..)))))))..........))))))))..)))))..........))))))..)))))).)))))))....))....)))).)))))........)))))))))))))))))).)))))).))))))).)..)))))))))).)).))).....	355	44.2	-139.3	0.9	0	1.26868	3.82982	0	low
osa-miR1863c	TAGAAACTTGGCTGATGCATTACT	24	agcaatgcatcagttatgtttcctggatcattaaatcattgaatgtttatctagcaccaatctgctgctgatctgtttgtagtcatgaaaagcactttatgatctgaaagtgctggctgtatgccatggttttccccattctatggttattattgcaatcgtgacttaatagtgatgcaataatcagtagtggattcgtgttggctctacttcgggtttaggatcatagttattagctctgataccatgttattgattTAGAAACTTGGCTGATGCATTACTtttggagac	3'	Yes	gp1a	((.((((((((((..(.(((((.(..((((.((((((..((((.((....(((((((.((((..((((((((....((((((((((((..((((((((........)))))))).((.....(((((((...........))))))).......))..))))))))..........))))..))))))))..)))).)))))))....))))))))))))((((((.(((.....))).)))).)).......))))..)))))).)..)))))))))).)).........	282	37.5	-94.7	0.9	1.14441	0	0	0	low
osa-MIR1864-p3	TAACGTGATGGTCAATGTGTAGT	23	actacacattgaccatcgcgttactacgccattcttgagagacgagaattgaaaagaggtgggcgtggggggaggtagcaggcgggtttgaccggtgggagggggctttgaccgttctttgaccgaagtgggaggtgggttttgggccctagggagggggaggtgggttggcccatgagagacctccccccacacccacccctttttggtttgtgtcgcaggaacattgtagTAACGTGATGGTCAATGTGTAGTa	3'	New	gp1a	((((((((((((((((((((((((((((...((((((.((.((((..((..(((((.((((((.((((((((((((......(((......)))......((((.((..((((..((((..((....))..))))..))))..)).))))............(((((....))))).....)))))))))))).)))))).)))))..)))))).)).))))))...)))))))))))))))))))))))))))).	255	55.9	-141.1	1	1.14441	0.634341	0	0	low
osa-miR1865-3p_R-2	CGAAGAATCGCAGTCACTAGTT	22	ctcgaactacTGCTAGTGATGGTGATTCTTCGACacagtattcggcgagttttgggcttcatcatgcggtgctcgacatggtgacgaagcctgaacttgccaaagactgtCGAAGAATCGCAGTCACTAGTTGTaatttgactc	3'	Diff	gp3	.(((((.(((..(((((((..((((((((((((((..((.((.(((((((.(..((((((((((((((.....)).))))))))...))))..)))))))).)).))))))))))))))))..)))))))..))).)))))...	140	47.9	-72.2	1	0	0.634341	1.53193	1.78406	low
osa-miR1869_R-3	TGAGAACAATAGGCATGGGAG	21	aaggaacaccTGAGAACAATAGGCATGGGAGgtattgggaaaacacaggaacatattgtgacccctaattttaaagggaaataatggttgaggctTTCCTCCATGTTCCCATGCCTaatgctcttaggtgctcttttt	5'	Diff	gp1a	(((((.(((((((((.((.((((((((((((.....((((((.(((((.......)))))..((((........))))................)))))).....)))))))))))).)).))))))))).)))))..	136	42	-55.1	0.9	1.14441	0	0	0	low
osa-MIR1869-p3_1ss21TC	TTCCTCCATGTTCCCATGCCC	21	aaggaacaccTGAGAACAATAGGCATGGGAGgtattgggaaaacacaggaacatattgtgacccctaattttaaagggaaataatggttgaggctTTCCTCCATGTTCCCATGCCTaatgctcttaggtgctcttttt	3'	New	gp1a	(((((.(((((((((.((.((((((((((((.....((((((.(((((.......)))))..((((........))))................)))))).....)))))))))))).)).))))))))).)))))..	136	42	-55.1	0.9	0	0	0	1.78406	low
osa-MIR1870-p3_1ss18CT	TTGTGATCTATATATGCT	18	tagtgtcaaagtaatggaggatttgggaaataaactgcgTTCATGCTGAATTAGACCTAGTgggcatttatacatcacaacacatggtactgttgccctttcctttttctagccttagtgTTGTGATCTATATATGCCctttagggctaattcagcatgaacatagtttattctccattcctcaaatcatccattacttttgacactta	3'	New	gp1a	.(((((((((((((((((.(((((((((((((((((..((((((((((((((((.((((..((((((.((((.((((((((((..((((....)))).....((......)).....)))))))))).)))).))))))..)))).))))))))))))))))..))))))))......))).)))))).))))))))))).))))))..	206	37.3	-101.5	1.3	11.4441	12.0525	13.7873	17.8406	middle
osa-MIR1870-p5	TTCATGCTGAATTAGACCTAGT	22	tagtgtcaaagtaatggaggatttgggaaataaactgcgTTCATGCTGAATTAGACCTAGTgggcatttatacatcacaacacatggtactgttgccctttcctttttctagccttagtgTTGTGATCTATATATGCCctttagggctaattcagcatgaacatagtttattctccattcctcaaatcatccattacttttgacactta	5'	New	gp1a	.(((((((((((((((((.(((((((((((((((((..((((((((((((((((.((((..((((((.((((.((((((((((..((((....)))).....((......)).....)))))))))).)))).))))))..)))).))))))))))))))))..))))))))......))).)))))).))))))))))).))))))..	206	37.3	-101.5	1.3	22.8881	32.9857	24.5108	26.7609	middle
osa-miR1871	ATGGCTCTGATATCATGTTGGTTT	24	taacaatgAATATATCTGTTGTTTCTCTCAAAtctaacatggtatcggatccataggtgtagccatatcaatcttaaagctATGGCTCTGATATCATGTTGGTTTtgaaggaaatgactgatatatttcattgta	3'	Yes	gp1a	..((((((((((((((.((..((((..(((((.((((((((((((((((.((((((.......................)))))).)))))))))))))))).)))))..))))..)).)))))))).)))))).	132	32.6	-59.2	1.3	5.72203	13.3212	12.2554	7.13624	middle
osa-MIR1871-p5	AATATATCTGTTGTTTCTCTCAAA	24	taacaatgAATATATCTGTTGTTTCTCTCAAAtctaacatggtatcggatccataggtgtagccatatcaatcttaaagctATGGCTCTGATATCATGTTGGTTTtgaaggaaatgactgatatatttcattgta	5'	New	gp1a	..((((((((((((((.((..((((..(((((.((((((((((((((((.((((((.......................)))))).)))))))))))))))).)))))..))))..)).)))))))).)))))).	132	32.6	-59.2	1.3	5.72203	11.4181	10.7235	5.35218	middle
osa-MIR1872-p5	TGGAGACTTATGGTTGAAC	19	taatatctcaatgcttgTGGAGACTTATGGTTGAACtgttgaactgtaagtctgtgacgggtaaacgagcatgtaccc	5'	New	gp1a	..(((((((..(((..((..(((((((..(((.((...)).)))..)))))))...))..)))...))).))))....	72	42.3	-21	0.6	0	0	0.765964	1.78406	low
osa-MIR1873-p3	TCTAGCTCTGATACCATGTTGAGT	24	tagattatgaACCTCAACATGGTATCAGAGCTGGaagtcctaaagttgacatcatgatagcctgacgatggtggagaccatgataagctgataccatgtattttgccgacattgtgtttctccaagattgtgctacatcacaaacttagaaaaacttagaactTCTAGCTCTGATACCATGTTGAGTtttatggcct	3'	New	gp1a	.((..((((((.((((((((((((((((((((((((((.((((((((......(((.((((...(((((..((((((.((..((..((.(((((...)))))..))....))..))..))))))..))))))))))))....)))).........)))).)))))))))))))))))))))))))).))))))..))	196	39.6	-77.3	1	22.8881	26.008	22.213	16.0565	middle
osa-MIR1873-p5	ACCTCAACATGGTATCAGAGCTGG	24	tagattatgaACCTCAACATGGTATCAGAGCTGGaagtcctaaagttgacatcatgatagcctgacgatggtggagaccatgataagctgataccatgtattttgccgacattgtgtttctccaagattgtgctacatcacaaacttagaaaaacttagaactTCTAGCTCTGATACCATGTTGAGTtttatggcct	5'	New	gp1a	.((..((((((.((((((((((((((((((((((((((.((((((((......(((.((((...(((((..((((((.((..((..((.(((((...)))))..))....))..))..))))))..))))))))))))....)))).........)))).)))))))))))))))))))))))))).))))))..))	196	39.6	-77.3	1	10.2997	19.6646	15.3193	10.7044	middle
osa-miR1874-3p	TATGGATGGAGGTGTAACCCGATG	24	ccataatcatctattagtacagtggtgaagacaTAGGGCTACTACACCATCCATAAGGgttcgaatcttcgatgtgcctagatagggtacagttggatcccaTATGGATGGAGGTGTAACCCGATGccttttacaaatagatggttatttt	3'	Yes	gp1a	..(((((((((((((.(((.......((((.(((.(((.(((.((.(((((((((.(((.((.(((......(((((((.....)))))))))).)).))).)))))))))..))))).))).))).))))))).)))))))))))))...	146	41.7	-58.1	0.9	2.28881	1.90302	0.765964	5.35218	low
osa-miR1874-5p_R+1	TAGGGCTACTACACCATCCATAAGA	25	ccataatcatctattagtacagtggtgaagacaTAGGGCTACTACACCATCCATAAGGgttcgaatcttcgatgtgcctagatagggtacagttggatcccaTATGGATGGAGGTGTAACCCGATGccttttacaaatagatggttatttt	5'	Diff	gp1a	..(((((((((((((.(((.......((((.(((.(((.(((.((.(((((((((.(((.((.(((......(((((((.....)))))))))).)).))).)))))))))..))))).))).))).))))))).)))))))))))))...	146	41.7	-58.1	0.9	0	1.90302	0	3.56812	low
osa-MIR1875-p3	GAGTGAAGTGCAACAGAAATGAAC	24	gctgtccattttcattgcactttgctccattgTGGTATTGACATTCTGCAAGAAcgagtcccagtatcaagtcactgttacggtgttgttggtaccattgattaacataacacttgacggccatacttggtcatgttgtatgttatcagcttcacagaggtacatgtggcactttaacagttatttgatacagtgactaggctgcagttgagcgaaaccacaatgGAGTGAAGTGCAACAGAAATGAACatt	3'	New	gp1a	..(((.((((((..((((((((..((((((((((((.(((.....(((((.(....((((...(((((((((.(((((((..((((..(..(((((..(((.....((((((...((((((((....)))))..)))...)))))).....)))....)))))..)..))))..))))))).)))))))))...))))...)))))).....))).))))))))))))..))))))))..)))))).)))..	248	41.7	-105.7	1	1.14441	0.634341	1.53193	1.78406	low
osa-MIR1875-p5	TGGTATTGACATTCTGCAAGAA	22	gctgtccattttcattgcactttgctccattgTGGTATTGACATTCTGCAAGAAcgagtcccagtatcaagtcactgttacggtgttgttggtaccattgattaacataacacttgacggccatacttggtcatgttgtatgttatcagcttcacagaggtacatgtggcactttaacagttatttgatacagtgactaggctgcagttgagcgaaaccacaatgGAGTGAAGTGCAACAGAAATGAACatt	5'	New	gp1a	..(((.((((((..((((((((..((((((((((((.(((.....(((((.(....((((...(((((((((.(((((((..((((..(..(((((..(((.....((((((...((((((((....)))))..)))...)))))).....)))....)))))..)..))))..))))))).)))))))))...))))...)))))).....))).))))))))))))..))))))))..)))))).)))..	248	41.7	-105.7	1	1.14441	0	1.53193	0	low
osa-miR1876	ATAAGTGGGTTTGTGGGCTGGCCC	24	ggcacatatgttggtattctattggaatgcaagtggGCTGGCTTTTGAACCCATTTATGGgctattcaagtgggtaaaccataggttggtgcacttaaatggcctATAAGTGGGTTTGTGGGCTGGCCCtcttgtatcctgatagtttagtatgatt	3'	Yes	gp1a	....(((((.....((..((((..(.(((((((.((((..(((...((((((((((((((((((((.(((((....((((...))))....))))).))))))))))))))))))))...)))..)))).))))))).)..))))..)))))))...	150	43.3	-74.2	1.1	49.2095	152.242	115.661	26.7609	middle
osa-MIR1876-p5	GCTGGCTTTTGAACCCATTTATGG	24	ggcacatatgttggtattctattggaatgcaagtggGCTGGCTTTTGAACCCATTTATGGgctattcaagtgggtaaaccataggttggtgcacttaaatggcctATAAGTGGGTTTGTGGGCTGGCCCtcttgtatcctgatagtttagtatgatt	5'	New	gp1a	....(((((.....((..((((..(.(((((((.((((..(((...((((((((((((((((((((.(((((....((((...))))....))))).))))))))))))))))))))...)))..)))).))))))).)..))))..)))))))...	150	43.3	-74.2	1.1	1.14441	1.90302	3.06386	0	low
osa-miR1878	ACTTAATCTGGACACTATAAAAGA	24	accactgcagACTTAATCTGGACACTATAAAAGAaaattgtgcatgtgaaaatatgcccattataaATTTGTAGTGTTCAGATTGAGTTTagaatggttg	5'	Yes	gp1a	((((....(((((((((((((((((((((((.......((.((((((....)))))).)).......)))))))))))))))))))))))....))))..	98	33	-41.8	1.3	13.7329	20.9332	18.3831	0	middle
osa-MIR1878-p3	ATTTGTAGTGTTCAGATTGAGTTT	24	accactgcagACTTAATCTGGACACTATAAAAGAaaattgtgcatgtgaaaatatgcccattataaATTTGTAGTGTTCAGATTGAGTTTagaatggttg	3'	New	gp1a	((((....(((((((((((((((((((((((.......((.((((((....)))))).)).......)))))))))))))))))))))))....))))..	98	33	-41.8	1.3	3.43322	17.7615	11.4895	8.9203	middle
osa-miR1879	GTGTTTGGTTTAGGGATGAGGTGG	24	tccaacccatcccacctcgtccccaaaccaaacacatgcacgcaaatggcttgttgaggaataaacatcttgctcccttgcattctaaactatgatattcttcaagcatatGTGTTTGGTTTAGGGATGAGGTGGgatgggttaggtcca	3'	Yes	gp3	.((((((((((((((((((((((.(((((((((((((((..((.....))...((((((((((.......(((......))).((........)))))))))))))))..)))))))))))).)))))))))))))))))))).))....	145	45.3	-76.1	1.1	2.28881	5.07472	1.53193	1.78406	low
osa-MIR1880-p3_1ss4CT	AATTGATTTTCGTAGGCGGA	20	gttccgcttgtgaaaatcgatttttccaagcgggccacttaagcattccgcctgtaaaattaaaggtattttcgcagccggatcgcttaagtggtccgcctggataAATCGATTTTCGTAGGCGGAtga	3'	New	gp1a	..(((((((..((((((((((((.((((.(((((((((((((((..((((.(((((((((.......))))).)))).))))..))))))))))))))).)))).))))))))))))..)))))))...	124	46.5	-77.1	1.3	0	0	0.765964	1.78406	low
osa-miR1881_R-4_1ss15GA	AATGTTATTGTAGCATGGTG	20	aaccaagttaaaatgctcataggtatgaacaagcatcAATGTTATTGTAGCGTGGTGgtgtgacctctgtgcacgtaagcttgaggcagcaagttcgactccttcaaaaggaagatttgtaccgctggggaagtgccagaagaaaagaacaaggaagacttgctagcaggacaaaaggacggtaaacttggaaaaaaaaaggtccagaagaaaagaacaaagaagaactgcttgaaggagtcgaacttgctacctcaagcttgcgtgcacataggtcacaccACTACGCTACAATAACGTTGATGCTtgttcagacctgtgagcattttaacttggtt	5'	Diff	gp1a	((((((((((((((((((((((((.(((((((((((((((((((((((((((((((((((((((((.(((((((((((((((((((.((((((((((((((((((((.((.....(((((.(((((((((.....))............((((.....))))))))).))))))).((((.....................))))......................))..)))))))))))))))))))).))))))))))))))))))).))))))))))))))))))))))))))))))))))))))))).))))))))))))))))))))))))	338	43.5	-209.2	1.4	0	0	0.765964	1.78406	low
osa-MIR1881-p3_1ss16CT	ACTACGCTACAATAATGTTGATGCT	25	aaccaagttaaaatgctcataggtatgaacaagcatcAATGTTATTGTAGCGTGGTGgtgtgacctctgtgcacgtaagcttgaggcagcaagttcgactccttcaaaaggaagatttgtaccgctggggaagtgccagaagaaaagaacaaggaagacttgctagcaggacaaaaggacggtaaacttggaaaaaaaaaggtccagaagaaaagaacaaagaagaactgcttgaaggagtcgaacttgctacctcaagcttgcgtgcacataggtcacaccACTACGCTACAATAACGTTGATGCTtgttcagacctgtgagcattttaacttggtt	3'	New	gp1a	((((((((((((((((((((((((.(((((((((((((((((((((((((((((((((((((((((.(((((((((((((((((((.((((((((((((((((((((.((.....(((((.(((((((((.....))............((((.....))))))))).))))))).((((.....................))))......................))..)))))))))))))))))))).))))))))))))))))))).))))))))))))))))))))))))))))))))))))))))).))))))))))))))))))))))))	338	43.5	-209.2	1.4	0	0.634341	3.06386	0	low
osa-miR1883a_L-5R+2	TGACGGGCCGAGAATGGAACC	21	acccgtcactggtatctagtcacctgTGACGGGCCGAGAATGGAACCcgtcaaagggacacctctgacggGTTCCATTCTCGATCCGTCACAGGtgactagatgcctgtgacggcccg	5'	Diff	gp1a	..(((((((.((((((((((((((((((((((..((((((((((((((((((.(((....))).))))))))))))))))))..)))))))))))))))))))))).)))))))....	112	58.5	-101.7	1.5	3.43322	19.3474	14.9363	7.13624	middle
osa-miR1883a_R-5	ACCTGTGACGGGCCGAGAA	19	cggttgcagcccgtcacaggtatctagtcACCTGTGACGGGCCGAGAAtggaatccgtcaaaggaacacacctttgtcagattctacttcctgcccatcacaggtgaCTAGATACCTGTGACGGGCCGCaacttac	5'	Diff	gp1a	.((((((.(((((((((((((((((((((((((((((.((((...((((((((((...((((((......))))))...))))))).)))..)))).))))))))))))))))))))))))))))).))))))...	132	53.7	-95.6	1.3	1.14441	2.85453	2.68087	3.56812	low
osa-MIR1883a-p3	GTTCCATTCTCGATCCGTCACAGG	24	acccgtcactggtatctagtcacctgTGACGGGCCGAGAATGGAACCcgtcaaagggacacctctgacggGTTCCATTCTCGATCCGTCACAGGtgactagatgcctgtgacggcccg	3'	New	gp1a	..(((((((.((((((((((((((((((((((..((((((((((((((((((.(((....))).))))))))))))))))))..)))))))))))))))))))))).)))))))....	112	58.5	-101.7	1.5	13.7329	13.9555	20.681	10.7044	middle
osa-MIR1883b-p3_1ss5AT	CTAGTTACCTGTGACGGGCCGC	22	cggttgcagcccgtcacaggtatctagtcACCTGTGACGGGCCGAGAAtggaatccgtcaaaggaacacacctttgtcagattctacttcctgcccatcacaggtgaCTAGATACCTGTGACGGGCCGCaacttac	3'	New	gp1a	.((((((.(((((((((((((((((((((((((((((.((((...((((((((((...((((((......))))))...))))))).)))..)))).))))))))))))))))))))))))))))).))))))...	132	53.7	-95.6	1.3	0	0.634341	1.53193	0	low
osa-miR2055	TTTCCTTGGGAAGGTGGTTTC	21	agaagatggaggcaccagcccaaggaaacacagacattgacacgcaattcaaggagaagattgcgtcctacttTTTCCTTGGGAAGGTGGTTTCtcttct	3'	Yes	gp1a	((((((.(((..((((..((((((((((..(((...)))..((((((((.........)))))))).......))))))))))..))))..)))))))))	100	47	-36.1	0.8	0	5.70906	5.36175	1.78406	low
osa-miR2090_R+1	AACTCTGATTCTAGAATTTTTGC	23	attattAACTCTGATTCTAGAATTTTTGCgttaaagcgaggacgagaacgaaaaacactgtaagacactttaacgCAAAAATTCCAGAATCGGATCCttatcc	5'	Diff	gp1a	.........(((((((((.(((((((((((((((((.....(((..............)))......))))))))))))))))).))))))))).........	85	35.9	-32.7	0.9	14.8773	9.51511	3.82982	0	middle
osa-MIR2090-p3	CAAAAATTCCAGAATCGGATCC	22	attattAACTCTGATTCTAGAATTTTTGCgttaaagcgaggacgagaacgaaaaacactgtaagacactttaacgCAAAAATTCCAGAATCGGATCCttatcc	3'	New	gp1a	.........(((((((((.(((((((((((((((((.....(((..............)))......))))))))))))))))).))))))))).........	85	35.9	-32.7	0.9	17.1661	10.7838	9.95753	7.13624	middle
osa-MIR2096-p5	CGATTTCCCCCTCGGGCGAGCC	22	gacgccgcactgcCGATTTCCCCCTCGGGCGAGCCatcggagcgggggccgttggctcccaaagcagacgcgagaattcactgaaattaccgcgccatcttatctccgcaagttgaagaatataattcgggcgcagtaatttttagtgaattcatgtgtctactactacatatgtctgcttgggagccaaccgcgtttcgatggctcgcctgaggggaaatcggcgggaggcgtttg	5'	New	gp1a	((((((...((((((((((.((((((((((((((((((((((((.((....(((((((((((.((((((....(((((((((((((((((.(((((..(((........)))..(((........))).))))).)))).))))))))))))).(((((........))))).))))))))))))))))))).))))))))))))))))))))))))))))))))))..))))))..	235	54.9	-146.3	1.1	0	0.634341	0.765964	0	low
osa-MIR2100-p5	TCGGAAGAAGCGGCACTCGATCGC	24	naagttgccaaacaagccgtagggtgggtggggaagaTCGGAAGAAGCGGCACTCGATCGCtattttttttctttttaccgatctctttctgtaaccgctgtttaggcggagtggggagtgggaa	5'	New	gp1a	....((.(((..((..((((..((((((..(..((((((((((((((.(((........))).........)))))).))))))).)..)..)..)))))......))))..)).....))).))	121	49.6	-34	0.5	0	0.634341	0	0	low
osa-MIR2102-p5_1ss12AG	CCGCCGCCACCGCCACCG	18	ccgatggtagggcaagccgCCGCCGCCACCACCACCGctgccatgcggatgacaaacttctagctcttcggatccatggtgccggttccggtggcgtccatggcgacgg	5'	New	gp1a	(((...((..((...((((((((((.(((((.((((((......)))).)).............((....))....))))).)))...)))))))..))...))..)))	109	66.1	-40.1	0.6	0	0	1.53193	1.78406	low
osa-MIR2103-p5_1ss23GT	GCCTTTTTCCCTCTCCGTGCGCT	23	cggcGCCTTTTTCCCTCTCCGTGCGCGctcgccggccggcgaggatggatgccgggagggagagacaagaggc	5'	New	gp1a	....((((((((((((((((((.((..((((((....))))))..)).)))..)))))))))).....)))))	69	71.2	-35.3	0.7	0	0.634341	0	0	low
osa-miR2106_L-3R+1	AGGTTTTCTGGATACATTC	19	TGCGAGAAGGATGTTCCGAGAatctcgtacgccggtgaggtttcccgtgatctggccgAGGTTTTCTGGATACATTCaacgcggaa	3'	Diff	gp1a	((((....(((((((((((((((((((...(((((...((....)).....))))))))))))))).))).))))))..))))...	83	53.5	-33.3	0.7	14.8773	32.9857	32.9364	42.8174	middle
osa-MIR2106-p5	TGCGAGAAGGATGTTCCGAGA	21	TGCGAGAAGGATGTTCCGAGAatctcgtacgccggtgaggtttcccgtgatctggccgAGGTTTTCTGGATACATTCaacgcggaa	5'	New	gp1a	((((....(((((((((((((((((((...(((((...((....)).....))))))))))))))).))).))))))..))))...	83	53.5	-33.3	0.7	13.7329	36.7917	19.1491	12.4884	middle
osa-miR2118b_R-1	TTCCCGATGCCTCCCATTCCT	21	atgagcgaggaagaggaagaaagaggtagtctaagagcagtgggaatgggaacatagaggaaaaatgagctctcagtgttcacttctggaagtggaggtggatatttgtctcagtatttTTCCCGATGCCTCCCATTCCTatcgttcttaggtgctccttcctcttcctttcagctcat	3'	Diff	gp1a	(((((((((((((((((((...((.(((.(((((((((..(((((((((((.(((...(((((((((......((((((((((((((......))))))))))))).)......)))))))))..)))..)))))))))))..)))))))))))))))))))))))))))...))))))	179	45.8	-87	1.1	0	0.31717	0.382982	0	low
osa-miR2118e	TTCCCAATGCCTCCCATGCCTA	22	agtgagtcaggaagaggaaGAAAAGAGAGTCTAAGAGcagcaggcatgggaacatggaggaaaaaacatatatagttttcttcccctctaaagttagaggttgaaatttgctgtgtgtttTTCCCAATGCCTCCCATGCCTAcagttcttaggcactccttccacttcctgttggct	3'	Yes	gp1a	((..((.(((((((.(((((....(((.((((((((((...((((((((((.(((...((((((...(((((((((....(((.((((((....))))))..)))....)))))))))))))))..)))..))))))))))...)))))))))).)))))))).)))))))))..))	177	44.1	-78.4	1	0	0	1.14895	0.89203	low
osa-MIR2118e-p5_1ss13TA	GAAAAGAGAGTCAAAGAG	18	agtgagtcaggaagaggaaGAAAAGAGAGTCTAAGAGcagcaggcatgggaacatggaggaaaaaacatatatagttttcttcccctctaaagttagaggttgaaatttgctgtgtgtttTTCCCAATGCCTCCCATGCCTAcagttcttaggcactccttccacttcctgttggct	5'	New	gp1a	((..((.(((((((.(((((....(((.((((((((((...((((((((((.(((...((((((...(((((((((....(((.((((((....))))))..)))....)))))))))))))))..)))..))))))))))...)))))))))).)))))))).)))))))))..))	177	44.1	-78.4	1	106.43	55.822	60.5111	83.8508	middle
osa-miR2118o	CTCCTGATGCCTCCCAAGCCTA	22	ggaagaggaagaaaagagggccaaggagcagtgggcatggggacatgaaggaatgcttaagcccctctccaatcctcgcatgagattggagatggagttatgagttCTCCTGATGCCTCCCAAGCCTAttgttccttggtgctccttcctcttcc	3'	Yes	gp1a	(((((((((((....(((..((((((((((((((((.(((((.(((..((((..((((((((((.(((((((((.((....))))))))))).)).))).)))))..)))).))).).)))).))))))))))))))))..))))))))))))))	155	52.3	-90.2	1.1	0	1.90302	1.53193	3.56812	low
osa-MIR2118p-p3_1ss11TG	GGGGTCGACTGGTTTTGA	18	gtgggtcaggaagaggaagaaaagagtacctaagagtagtgggcatgggaacatggaggaaagttcaaactcttcttcccctctaaattaggGGGGTCGACTTGTTTTGAtgttttcccgatgcctcccatgcctattgtccttaggtgctccttcctcttccctttggcacac	3'	New	gp1a	(((.(((((((((((((((....(((((((((((..((((((((((((((.(((((.(((((..((((((...((..((((((((...))))))))..))...).)))))..))))))).)))..))))))))))))))..))))))))))))))))))))))...)))).)))	174	48.9	-92	1.1	0	0.634341	0	1.78406	low
osa-miR2120_L-4R-1_1ss22TG	ATCTTTAGTCCCGGTTGGT	19	aacaaccgggactaaagatatcttgatatctttaaccgggagtaaagaAAAGATCTTTAGTCCCGGTTGTTCt	3'	Diff	gp3	((((((((((((((((((..((((....((((((........)))))).))))))))))))))))))))))..	71	38.4	-33.7	1.2	4.57762	1.90302	3.06386	5.35218	low
osa-miR2121a_1ss24GT	AAAACGGAGCGGTCCATTAGCGCT	24	gtgctaatctatcgctccgttttccgtgcggaacacagccgcggccttaggctgtgttcccatctaccagatgggaactcatttcccctgcacggAAAACGGAGCGGTCCATTAGCGCGt	3'	Diff	gp3	((((((((..(((((((((((((((((((((...((((((.........))))))(((((((((.....))))))))).........)))))))))))))))))))))..))))))))..	118	56.7	-75.6	1.1	1.14441	10.1494	3.82982	0	middle
osa-MIR2122-p3_1ss9AG	TGCTATTTGGCGCTGAGGTGTC	22	tttcaaaaataaccttttgttcagcgcaaaatcgtatagcgctGAACTTAGACACCTCAGCGCCacgtcaactggcgctgaatgtcgtgccaccgtgaataggaggctgagtcagcgtgccaatgtacattcagcgtcgTGCTATTTAGCGCTGAGGTGTCtaagtttagtgccatatgatttggcgctgaacaaaatggtaattttttaaa	3'	New	gp1a	....((((((.((((((((((((((((.(((((((((.(((((((((((((((((((((((((.......((.((((((((((((((.(((.((.......)).))))))....((((....)))).)))))))))))))........))))))))))))))))))))))))).))))))))).))))))))))))).))).))))))....	204	44.8	-113.7	1.2	1.14441	1.90302	3.82982	1.78406	low
osa-MIR2122-p5_1ss15CT	GAACTTAGACACCTTAGCGCC	21	tttcaaaaataaccttttgttcagcgcaaaatcgtatagcgctGAACTTAGACACCTCAGCGCCacgtcaactggcgctgaatgtcgtgccaccgtgaataggaggctgagtcagcgtgccaatgtacattcagcgtcgTGCTATTTAGCGCTGAGGTGTCtaagtttagtgccatatgatttggcgctgaacaaaatggtaattttttaaa	5'	New	gp1a	....((((((.((((((((((((((((.(((((((((.(((((((((((((((((((((((((.......((.((((((((((((((.(((.((.......)).))))))....((((....)))).)))))))))))))........))))))))))))))))))))))))).))))))))).))))))))))))).))).))))))....	204	44.8	-113.7	1.2	18.3105	19.6646	19.9151	7.13624	middle
osa-MIR2275a-p5_1ss2CT	TTTTTGGCAGTTGAATTT	18	agcttagctaggcatcacaaaccataaTCTTTGGCAGTTGAATTTgaggtttggatgggaccaaatcttactgcagacttgcagattaacgcaagatttggtttcctccaatatctcatgttcagttgtcagacagtgaataatggtgcaattagtgagct	5'	New	gp1a	((((((.((((((((((.....(((....(((((((..((((..(((((((((((.(..((((((((((.((((......))))........))))))))))..).))))).))))))..))))..)))))))..))).....))))))..))))))))))	161	40.4	-60.9	0.9	0	0	0.765964	0	low
osa-miR2275c_R-2	AGAATTGGAGGAAAACAAACT	21	ttgttcaggcactggaagtgAGAATTGGAGGAAAACAAACTgattgctggttgttgtttgcaacagtgtggcaaacaatgttcagCTTGTTTTTCTCCAATATCTCaccttcaggttgattgcttga	5'	Diff	gp1a	....((((((((((((.(((((((((((((((((((((.......(((((..(((((((((.((...)).)))))))))..)))))))))))))))))))).)))))).)))))......)))))))	123	40.9	-55.7	1.1	0.572203	0	1.53193	0	low
osa-miR2275d_R-1	CTTGTTTTTCTCCAATATCTC	21	ttgttcaggcactggaagtgAGAATTGGAGGAAAACAAACTgattgctggttgttgtttgcaacagtgtggcaaacaatgttcagCTTGTTTTTCTCCAATATCTCaccttcaggttgattgcttga	3'	Diff	gp1a	....((((((((((((.(((((((((((((((((((((.......(((((..(((((((((.((...)).)))))))))..)))))))))))))))))))).)))))).)))))......)))))))	123	40.9	-55.7	1.1	0	0	0.765964	0	low
osa-miR2863a	TTGTCCCATTCTAGTTTAGCT	21	tgggtacccaTTGTCCCATTCTAGTTTAGCTaaatgaactactacagggagtaaattctatggaccaggaaaagtgagttttagttaatttagttgagcTAGAATGGGTCAATGGGTACCt	5'	Yes	gp1a	.((((((((((((.(((((((((((((((((((((.(((((..((.((((.....))))....((........))..))..))))).))))))))))))))))))))).))))))))))))	120	38.8	-59.1	1.3	2.28881	0	0	0	low
osa-MIR2863a-p3	TAGAATGGGTCAATGGGTACC	21	tgggtacccaTTGTCCCATTCTAGTTTAGCTaaatgaactactacagggagtaaattctatggaccaggaaaagtgagttttagttaatttagttgagcTAGAATGGGTCAATGGGTACCt	3'	New	gp1a	.((((((((((((.(((((((((((((((((((((.(((((..((.((((.....))))....((........))..))..))))).))))))))))))))))))))).))))))))))))	120	38.8	-59.1	1.3	2.28881	0.634341	3.06386	5.35218	low
osa-miR2863b	TTCGTTTATTTGGACTAGAGT	21	tcttttacccaCACTAGTTCAACTAAATGAACtaaatttcacttttagaatcacaaaaaatgaaatgtagTTCGTTTATTTGGACTAGAGTgggtcaatta	3'	Yes	gp1a	......((((((.(((((((((.(((((((((((.((((((.((((.........)))).)))))).))))))))))).))))))))).))))))......	89	29.7	-40.1	1.3	9.15525	8.24643	7.65964	7.13624	low
osa-MIR2863b-p5	CACTAGTTCAACTAAATGAAC	21	tcttttacccaCACTAGTTCAACTAAATGAACtaaatttcacttttagaatcacaaaaaatgaaatgtagTTCGTTTATTTGGACTAGAGTgggtcaatta	5'	New	gp1a	......((((((.(((((((((.(((((((((((.((((((.((((.........)))).)))))).))))))))))).))))))))).))))))......	89	29.7	-40.1	1.3	0	0.634341	0	0	low
osa-miR2863c_L+1R-3	TTTAGTAGGACTAGAATGGGCC	22	gggtaTTTCTTGACCCACTTTAGTTCaactaaaatgaactaagtttcacttttagagagtctaaagtgaaatttagttcaTTTAGTAGGACTAGAATGGGCCaaagaataccca	3'	Diff	gp1a	(((((((..(((.((((.((((((((.(((.(((((((((((((((((((((.((.....)))))))))))))))))))))))))).)))))))).)))).)))..))))))).	113	34.2	-59.9	1.5	3.43322	2.53736	0.765964	0	low
osa-MIR2863c-p5	TTTCTTGACCCACTTTAGTTC	21	gggtaTTTCTTGACCCACTTTAGTTCaactaaaatgaactaagtttcacttttagagagtctaaagtgaaatttagttcaTTTAGTAGGACTAGAATGGGCCaaagaataccca	5'	New	gp1a	(((((((..(((.((((.((((((((.(((.(((((((((((((((((((((.((.....)))))))))))))))))))))))))).)))))))).)))).)))..))))))).	113	34.2	-59.9	1.5	0	0	0.765964	0	low
osa-MIR2864-p5	TTGTTTTGCATTGTATAGGTA	21	tctattcagcttttgctgcccTTGTTTTGCATTGTATAGGTAtagcaatatgccattctgtagtggcatacctctacagtgcaaaacaaggacaacaagag	5'	New	gp1a	.........((((((.((.(((((((((((((((((.(((((........((((((......))))))))))).))))))))))))))))).)).))))))	92	40.6	-45.3	1.1	1.14441	0.634341	1.53193	0	low
osa-miR2865_L-1R+1	TCAGCAGTCGACTGTACCGTGC	22	gatctgaatccTCAGCAGTCGACTGTACCGTGCctttgtcattgatccacatgttagtgaaaaaggcaCGGTGCAGTGACTGCAGAGGAtctcaatccgga	5'	Diff	gp1a	(((.(((((((((.((((((.((((((((((((((((.((((((((......)))))))).)))))))))))))))))))))).)))))).))))))....	97	49.5	-59.5	1.2	2.28881	0	0.765964	0	low
osa-MIR2865-p3	CGGTGCAGTGACTGCAGAGGA	21	gatctgaatccTCAGCAGTCGACTGTACCGTGCctttgtcattgatccacatgttagtgaaaaaggcaCGGTGCAGTGACTGCAGAGGAtctcaatccgga	3'	New	gp1a	(((.(((((((((.((((((.((((((((((((((((.((((((((......)))))))).)))))))))))))))))))))).)))))).))))))....	97	49.5	-59.5	1.2	0	1.26868	0.765964	0	low
osa-miR2866	TCTAGTTTGTGTTCAGCATC	20	accctttttcTCTAGTTTGTGTTCAGCATCtatgtcaactatgacgctgaacacaaactgacacagATGCTGAGCACAAACTAGAGAaaaagggtcatatt	5'	Yes	gp1a	(((((((((((((((((((((((((((((((.(((((....((........)).....))))).)))))))))))))))))))))))))))))))......	95	39.6	-58.1	1.5	1.14441	0	1.53193	0	low
osa-MIR2866-p3	ATGCTGAGCACAAACTAGAGA	21	accctttttcTCTAGTTTGTGTTCAGCATCtatgtcaactatgacgctgaacacaaactgacacagATGCTGAGCACAAACTAGAGAaaaagggtcatatt	3'	New	gp1a	(((((((((((((((((((((((((((((((.(((((....((........)).....))))).)))))))))))))))))))))))))))))))......	95	39.6	-58.1	1.5	2.28881	1.90302	2.29789	0	low
osa-miR2867-5p_R+1	TGTGCCATCCCACACATCCCGAT	23	caattgacggcgTGTGCCATCCCACACATCCCGAtcatggcgtgtgacacaactggatgtgcgtgccacgaCCAGGACGTGTGGGATGGCAcatgttgtca	5'	Diff	gp3	....((((..(((((((((((((((((.(((...((.(((((..((.((((......))))))))))).))...))).)))))))))))))))))..))))	97	57.4	-58	1	0	0	1.53193	0	low
osa-MIR2869-p3	CTTGGTACTCATTACCTCCC	20	gggaggaggagcttcccaggatttaattTTGGGAGGTGGTGAGTACTAAGgagaacagtatgttgttcagctggcaggagctgcaaggagcaagccgctggccagggtttgatcCTTGGTACTCATTACCTCCCgacattaaattctgggcaggattaagt	3'	New	gp1a	...........((((((((((((((((.(((((((((..(((((((((((((((((((....))))))..(((((((..(((((.....)).)))..)).))))).......)))))))))))))..))))))))).))))))))))))).))).......	143	50.3	-80.1	1	0	0.634341	0.765964	0	low
osa-MIR2869-p5	TTGGGAGGTGGTGAGTACTAAG	22	gggaggaggagcttcccaggatttaattTTGGGAGGTGGTGAGTACTAAGgagaacagtatgttgttcagctggcaggagctgcaaggagcaagccgctggccagggtttgatcCTTGGTACTCATTACCTCCCgacattaaattctgggcaggattaagt	5'	New	gp1a	...........((((((((((((((((.(((((((((..(((((((((((((((((((....))))))..(((((((..(((((.....)).)))..)).))))).......)))))))))))))..))))))))).))))))))))))).))).......	143	50.3	-80.1	1	0	0.634341	0	0	low
osa-MIR2870-p3	CACTAATCAGTTTGGGGAGAC	21	cttgtacttcagttTGTCTCTCCAAACTAATTAGTccaatgaacttctgattacaaatgagtaaccactaacttctgagttctgattatggagatataactattgcaatttctttccaaagttcattgCACTAATCAGTTTGGGGAGACaaactgaaatgc	3'	New	gp1a	...(((.(((((((((((((((((((((.((((((.((((((((((..((.....(((.((.(((((........)).))))).)))..((((((............)))))).))..)))))))))).)))))).))))))))))))))))))))).)))	158	34.8	-59.6	1.1	0	3.1717	2.29789	7.13624	low
osa-MIR2870-p5	TGTCTCTCCAAACTAATTAGT	21	cttgtacttcagttTGTCTCTCCAAACTAATTAGTccaatgaacttctgattacaaatgagtaaccactaacttctgagttctgattatggagatataactattgcaatttctttccaaagttcattgCACTAATCAGTTTGGGGAGACaaactgaaatgc	5'	New	gp1a	...(((.(((((((((((((((((((((.((((((.((((((((((..((.....(((.((.(((((........)).))))).)))..((((((............)))))).))..)))))))))).)))))).))))))))))))))))))))).)))	158	34.8	-59.6	1.1	0	0.634341	0.765964	0	low
osa-miR2871a-3p	TATTTTAGTTTCTATGGTCAC	21	atggctgcccaccatggTGACCGTAGAAACTAACATAGaaaaagaggtagatatctcaagtgactttgttcatttacgttggaatagacaagtaactaccttttcTATTTTAGTTTCTATGGTCACtatggtggcagccat	3'	Yes	gp1a	(((((((.(((((((((((((((((((((((((.((((((((.(((((....))))).(((.((((.((..((((......))))..)))))).)))...)))))))).))))))))))))))))))))))))))))))))	141	39	-74.3	1.4	10.6811	14.3784	16.0852	5.35218	middle
osa-miR2871a-5p_L+1R-4	TGACCGTAGAAACTAGCATAG	21	catggTGACCGTAGAAACTAGCATAGaaaaaagtagatatctcaagtgactttgttcatttacgttgggatagacaagtaactaccttttcTATTTTAGTTTCTATGGTCACtttggtggc	5'	Diff	gp1a	((..((((((((((((((((..((((((((..((((.((((((((((((..........)))).)))))))).........)))).))))))))..))))))))))))))))..)).....	116	36.4	-43.1	1	21.7437	15.2242	15.3193	6.24421	middle
osa-MIR2871b-p5	TGACCGTAGAAACTAACATAG	21	atggctgcccaccatggTGACCGTAGAAACTAACATAGaaaaagaggtagatatctcaagtgactttgttcatttacgttggaatagacaagtaactaccttttcTATTTTAGTTTCTATGGTCACtatggtggcagccat	5'	New	gp1a	(((((((.(((((((((((((((((((((((((.((((((((.(((((....))))).(((.((((.((..((((......))))..)))))).)))...)))))))).))))))))))))))))))))))))))))))))	141	39	-74.3	1.4	2.28881	0.634341	0.382982	1.78406	low
osa-MIR2873a-p3_1ss13AG	TCAAATGAAGTTGAGTTTGGACT	23	aatatattcttaccaaaTTTCAAGTTCAAACTCAACTttatttgtgagaatttttgtttctcTCAAATGAAGTTAAGTTTGGACTtaaatttggtaacaat	3'	New	gp1a	.........(((((((((((.(((((((((((.(((((((((((.(((((.......))))).))))))))))).))))))))))))))))))))))....	88	24.8	-43.4	1.7	0	1.26868	0.765964	0	low
osa-MIR2873a-p5_1ss2TC	TCTCAAGTTCAAACTCAACT	20	aatatattcttaccaaaTTTCAAGTTCAAACTCAACTttatttgtgagaatttttgtttctcTCAAATGAAGTTAAGTTTGGACTtaaatttggtaacaat	5'	New	gp1a	.........(((((((((((.(((((((((((.(((((((((((.(((((.......))))).))))))))))).))))))))))))))))))))))....	88	24.8	-43.4	1.7	0.572203	0.634341	1.14895	0	low
osa-MIR2873b-p3	AGTTTGGACTTGAGATTTGGT	21	tacattcccaccaaaTATCAAGTTCAAACTCAACTttatttaggagtaacagaaaagacattttgggtgaatggtaacatgacactattcacctagaatttctcttttttgtttctctcaaatgaagctaAGTTTGGACTTGAGATTTGGTatgaatgta	3'	New	gp1a	(((((((..(((((((.(((((((((((((...((((((((..(((.(((((((((((.((((((((((((((((........))))))))))))))))...))))))))))).)))..))))))))...))))))))))))).)))))))..)))))))	160	32.5	-75.7	1.5	0	0	0	1.78406	low
osa-MIR2873c-p5_1ss8AT	AGTAAAATAAGGATAAAT	18	ttaccaaaactcaactttatatgggAGTAAAAAAAGGATAAATttcgggtgaatagtgacagggtattattcatttgaaatttgttatttttgtttctaTCAAATGAAGTTGAGTTTGGACA	5'	New	gp1a	...((.((((((((((((((.((..((...(((((..(((((((((..((((((((((......))))))))))..)))))))))..)))))....))..)).))))))))))))))))...	116	28.7	-45.3	1.3	0	0.634341	0	0	low
osa-miR2874	ATGTGAACAGTGTCAAACAGTGTC	24	acactatgtttGCACTGTTTGGAACTGTTCACatgttggttcccggcagtaaaactgctggaactaacATGTGAACAGTGTCAAACAGTGTCaaatagtgt	3'	Yes	gp1a	(((((((....((((((((((..((((((((((((((((((((.(((((.....)))))))))))))))))))))))))..))))))))))...)))))))	101	41.6	-64.6	1.5	2.28881	2.53736	3.82982	1.78406	low
osa-MIR2874-p5	GCACTGTTTGGAACTGTTCAC	21	acactatgtttGCACTGTTTGGAACTGTTCACatgttggttcccggcagtaaaactgctggaactaacATGTGAACAGTGTCAAACAGTGTCaaatagtgt	5'	New	gp1a	(((((((....((((((((((..((((((((((((((((((((.(((((.....)))))))))))))))))))))))))..))))))))))...)))))))	101	41.6	-64.6	1.5	1.14441	4.44038	6.89367	0	low
osa-miR2876-3p_R+1	TTCCTATATGAACACTGTTGCC	22	tttttgaggaaATTGCTGGCAGCACTGTTTATatagaaatttctgtaaaataattgctcctgagcttgtgtttgtcataaatgttagttgttactgtagatgtttctttccttaaaagtttccctaaacattcttgcttgtttacaggaaTTCCTATATGAACACTGTTGCCagcaatttg	3'	Diff	gp1a	.........(((((((((((((((.(((((((((((.((((((((((((......((..((((..(((((.....)))))...))))..))....((((((((((((((.....)))).......)))))))..)))...)))))))))))).))))))))))).))))))))))))))).	171	33.1	-57.9	1	13.7329	13.9555	9.95753	5.35218	middle
osa-miR2876-5p_L-1R+1	ATTGCTGGCAGCACTGTTTAT	21	tttttgaggaaATTGCTGGCAGCACTGTTTATatagaaatttctgtaaaataattgctcctgagcttgtgtttgtcataaatgttagttgttactgtagatgtttctttccttaaaagtttccctaaacattcttgcttgtttacaggaaTTCCTATATGAACACTGTTGCCagcaatttg	5'	Diff	gp1a	.........(((((((((((((((.(((((((((((.((((((((((((......((..((((..(((((.....)))))...))))..))....((((((((((((((.....)))).......)))))))..)))...)))))))))))).))))))))))).))))))))))))))).	171	33.1	-57.9	1	1.14441	0.634341	0	0	low
osa-miR2877	TTGCATCCTCTGCACTTTGGGCCT	24	aatcttggtttAATGTATCATCCGATGTCCAAAGTgcagatgacgcagcttgggtgctgatgtggcaatccacggtggtgagaattttgcatttagccccctcatgctacagtatgccttcaagtctactcccaccactcccaaatcttttggtgcatggcttaaactatgaatttgctggatgctgagaaatgcatatttgttgatttggggtggtaggagtcgatttcggggcatactatagtgaagaggcgtaagtgcaaaattctcgtcactgtggacaagcctgagTTGCATCCTCTGCACTTTGGGCCTcgagtgatacattaaaccaagattaa	3'	Yes	gp1a	((((((((((((((((((((..(((.((((((((((((((.((.((((((..((((((.....)))..(((((((((..(((((((((((((((((((..((...((((.(((((((((..(((((.(((((.(((((.((((((((.....((((((..((((............((.....))))))..)))))).......))))))))))))).))))).)))))..))))))))).))))..)).))).))))))))))))))))..)))))))))...)))..)))))).)).)))))))))))))).)))..))))))))))))))))))))..	339	45.2	-190.1	1.2	1.14441	9.51511	3.06386	3.56812	low
osa-MIR2877-p5	AATGTATCATCCGATGTCCAAAGT	24	aatcttggtttAATGTATCATCCGATGTCCAAAGTgcagatgacgcagcttgggtgctgatgtggcaatccacggtggtgagaattttgcatttagccccctcatgctacagtatgccttcaagtctactcccaccactcccaaatcttttggtgcatggcttaaactatgaatttgctggatgctgagaaatgcatatttgttgatttggggtggtaggagtcgatttcggggcatactatagtgaagaggcgtaagtgcaaaattctcgtcactgtggacaagcctgagTTGCATCCTCTGCACTTTGGGCCTcgagtgatacattaaaccaagattaa	5'	New	gp1a	((((((((((((((((((((..(((.((((((((((((((.((.((((((..((((((.....)))..(((((((((..(((((((((((((((((((..((...((((.(((((((((..(((((.(((((.(((((.((((((((.....((((((..((((............((.....))))))..)))))).......))))))))))))).))))).)))))..))))))))).))))..)).))).))))))))))))))))..)))))))))...)))..)))))).)).)))))))))))))).)))..))))))))))))))))))))..	339	45.2	-190.1	1.2	2.28881	0	0.765964	0	low
osa-miR2878-5p_R-1	TACATGTATAAAATTCTGAGGAT	23	ataatgtttctttagttcttTACATGTATAAAATTCTGAGGATgttatatatatgacaTCCTCAGGATTTTATACATGtaaagaattaaacatacattata	5'	Diff	gp1a	(((((((...((((((((((((((((((((((((((((((((((((((....))))))))))))))))))))))))))))))))))))))...))))))).	100	22.8	-57.9	2.5	10.2997	8.88077	12.2554	3.56812	middle
osa-MIR2878-p3	TCCTCAGGATTTTATACATG	20	ataatgtttctttagttcttTACATGTATAAAATTCTGAGGATgttatatatatgacaTCCTCAGGATTTTATACATGtaaagaattaaacatacattata	3'	New	gp1a	(((((((...((((((((((((((((((((((((((((((((((((((....))))))))))))))))))))))))))))))))))))))...))))))).	100	22.8	-57.9	2.5	3.43322	1.26868	2.29789	1.78406	low
osa-miR2879	GCCAGATGTGTTAAAATAATGACC	24	tgcccagacgcgctctggTCATTATTCTAACATATCcggatcaactggagagagaatttttagaaaggatgtttgtgcacttgttcaacctgtttaacaatcacaatcagatcacaaaagattatactgacactaaattcatctgatctagtactttatttttccgcataatgcctcttgttttgactacttgatcatttttagatgtttgtcaatggatggcacgagggtaaaagcgccatttataaaatttaatctctccaattgaGCCAGATGTGTTAAAATAATGACCatagtatgt	3'	Yes	gp1a	.......(((..((.(((((((((((.(((((((((.((.((((.(((((((((((((((..(((.((.(((((.(((.((((((((.((...................((((......))))....(((((.......(((((((((.((((.((.........((.....))..........)).)))).))))......)))))..)))))..)).))).))))).))).))))))).)))..)))))))..)))))))).)))).)).))))))))).))))))))))).))..)))	294	35.5	-86.2	0.8	0	0	0.765964	0	low
osa-MIR2879-p5_1ss18CT	TCATTATTCTAACATATT	18	tgcccagacgcgctctggTCATTATTCTAACATATCcggatcaactggagagagaatttttagaaaggatgtttgtgcacttgttcaacctgtttaacaatcacaatcagatcacaaaagattatactgacactaaattcatctgatctagtactttatttttccgcataatgcctcttgttttgactacttgatcatttttagatgtttgtcaatggatggcacgagggtaaaagcgccatttataaaatttaatctctccaattgaGCCAGATGTGTTAAAATAATGACCatagtatgt	5'	New	gp1a	.......(((..((.(((((((((((.(((((((((.((.((((.(((((((((((((((..(((.((.(((((.(((.((((((((.((...................((((......))))....(((((.......(((((((((.((((.((.........((.....))..........)).)))).))))......)))))..)))))..)).))).))))).))).))))))).)))..)))))))..)))))))).)))).)).))))))))).))))))))))).))..)))	294	35.5	-86.2	0.8	0	0	0	1.78406	low
osa-miR2880	ACGGTATCCCGTTCGGACAGGATG	24	atgctacaggACGGTATCCCGTTCGGACAGGATGatacctcagaggtatcgtctgatacccaggtatgccaatacctagtaggtattggcgataccttgaggtatcatcatgtccaaacggggtatcagccgataccttagatgatcatcccgtctgaacgggaaaccgtcccgtagcat	5'	Yes	gp1a	(((((((.(((((((.((((((((((((.(((((((...((..((((((((.(((((((((..((..(((((((((.....)))))))))((((((....))))))...........)).))))))))).))))))))..))..))))))).)))))))))))).))))))).)))))))	180	50	-113.3	1.3	2.28881	1.90302	1.53193	3.56812	low
osa-miR2905_L+2R-2	CCTACATGTCAGTGACAAAGG	21	actgcactgtgcctTTGTCACTGACATGTGGGCCCattgatctccaggCCTACATGTCAGTGACAAAGGcacgatgcagtc	3'	Diff	gp1a	((((((..((((((((((((((((((((((((((............))))))))))))))))))))))))))..)))))).	80	53.1	-60.5	1.4	1.14441	0	1.53193	0	low
osa-MIR2905-p5_1ss7CA	TTGTCAATGACATGTGGGCCC	21	actgcactgtgcctTTGTCACTGACATGTGGGCCCattgatctccaggCCTACATGTCAGTGACAAAGGcacgatgcagtc	5'	New	gp1a	((((((..((((((((((((((((((((((((((............))))))))))))))))))))))))))..)))))).	80	53.1	-60.5	1.4	3.43322	1.90302	2.29789	8.9203	low
osa-miR319a-3p.2-3p_R+1	TTGGACTGAAGGGTGCTCCCT	21	gatggatggaagagagcgtccttcagtccactcatgggcggtgctagggtcgaattAGCTGCCGACTCATTCACCCAcatgccaagcaagaaacgcttgagatagcgaagcttagcagatgagtgaatgaagcgggaggtaacgttccgatctcgcgccgtctttgcTTGGACTGAAGGGTGCTCCCTcctcctcga	3'	Diff	gp1a	((.(((.((.((.((((..(((((((((((..((..((((((((..(((((((((((.((.(((..((((((((.((..(((.((((......((((......))))..)))).)))..)).))))))))..))).)).))..))).)))))).))))))))..))..)))))))))))..)))).)))))))))..	195	54.8	-98.4	0.9	10.8719	36.7917	29.8726	16.9486	middle
osa-MIR319a-p5	TCAGATGGCTGTAGGGTTTTATT	23	tgtgtaagaagagagctctcttcagtccactcTCAGATGGCTGTAGGGTTTTATTagctgccgaatcatccattcacctaccaagaaagttgcaggagtgtatctcttggtagcggactggatgacgcgggagctaaaatttagctctgcgccgtttgtggTTGGACTGAAGGGTGCTCCCTtgctcaagc	5'	New	gp1a	((.(((((....((((.((((((((((((..(.((((((((.((((((((...((((((.(((..(((((((.((..(((((((((....((((....))))..)))))))))..)).)))))))..))).)))))).....)))))))))))))))).)..)))))))))))).)))).))))).))...	188	49.7	-101.5	1.1	1.14441	0	0.765964	0	low
osa-MIR319b-p5	AGCTGCCGACTCATTCACCCA	21	gatggatggaagagagcgtccttcagtccactcatgggcggtgctagggtcgaattAGCTGCCGACTCATTCACCCAcatgccaagcaagaaacgcttgagatagcgaagcttagcagatgagtgaatgaagcgggaggtaacgttccgatctcgcgccgtctttgcTTGGACTGAAGGGTGCTCCCTcctcctcga	5'	New	gp1a	((.(((.((.((.((((..(((((((((((..((..((((((((..(((((((((((.((.(((..((((((((.((..(((.((((......((((......))))..)))).)))..)).))))))))..))).)).))..))).)))))).))))))))..))..)))))))))))..)))).)))))))))..	195	54.8	-98.4	0.9	3.43322	1.90302	0	1.78406	low
osa-miR390-3p	CGCTATCTATCCTGAGCTCC	20	ggtatggaacaatccttgAAGCTCAGGAGGGATAGCGCCtcgaaatcaaactaggCGCTATCTATCCTGAGCTCCatggtttgttcttacc	3'	Yes	gp1a	((((.(((((((.((.((.(((((((((..((((((((((............))))))))))..))))))))).)).)).)))))))))))	91	48.4	-51.2	1.2	4.57762	5.70906	19.9151	16.0565	middle
osa-miR390-5p	AAGCTCAGGAGGGATAGCGCC	21	ggtatggaacaatccttgAAGCTCAGGAGGGATAGCGCCtcgaaatcaaactaggCGCTATCTATCCTGAGCTCCatggtttgttcttacc	5'	Yes	gp1a	((((.(((((((.((.((.(((((((((..((((((((((............))))))))))..))))))))).)).)).)))))))))))	91	48.4	-51.2	1.2	38.9098	83.7329	113.363	64.2262	middle
osa-miR393a	TCCAAAGGGATCGCATTGATC	21	tggggaagcaTCCAAAGGGATCGCATTGATCcttcatcgctctcgctcgcttccatggcggtcgtcgtctacaagcagcttgacggaTCATGCGATCCTTTTGGAGGCttcctct	5'	Yes	gp1a	.((((((((.((((((((((((((((.(((((.(((..(((((((..((((.....))))..)).........)).))).))).))))))))))))))))))))).)))))))).	113	54.8	-61.6	1	43.4874	23.1534	27.1917	24.0848	middle
osa-MIR393a-p3	TCATGCGATCCTTTTGGAGGC	21	tggggaagcaTCCAAAGGGATCGCATTGATCcttcatcgctctcgctcgcttccatggcggtcgtcgtctacaagcagcttgacggaTCATGCGATCCTTTTGGAGGCttcctct	3'	New	gp1a	.((((((((.((((((((((((((((.(((((.(((..(((((((..((((.....))))..)).........)).))).))).))))))))))))))))))))).)))))))).	113	54.8	-61.6	1	20.5993	7.61209	8.4256	3.56812	middle
osa-miR393b-3p_R-1_1ss20AT	TCAGTGCAATCCCTTTGGAT	20	tcggcctgaggaaactagtggaggacTCCAAAGGGATCGCATTGATCtggctagctatctcgatcgatcgcctcatcgatcgacgacgacgtgcgtgatcgaTCAGTGCAATCCCTTTGGAAttttcctctt	3'	Diff	gp1a	........((....))...((((((.(((((((((((.(((((((((.(..((((..(((((.(((((((......)))))))))).))...)).))..)))))))))).)))))))))))....)))))).	112	51.5	-58.2	0.9	0	0	2.29789	3.56812	low
osa-miR394	TTGGCATTCTGTCCACCTCC	20	tactgagagttctTTGGCATTCTGTCCACCTCCttgtcgaatcctcagagacagaaatctcatatctgttgatcttggaggtgggcatactgccaatggagctgtgtagg	5'	Yes	gp1a	..(((..((((((((((((...(((((((((((..(((((.......((((......)))).......)))))...)))))))))))...)))))).))))))...))).	107	47.3	-45.1	0.9	14.8773	12.0525	13.0214	32.1131	middle
osa-miR395a_L-1R+1	TGAAGTGCTTGGGGGAACTCC	21	ttgtccactggagttctcctcaatccacttcagtagatagctatggctaggcctcattgcattgcactgttacataactgtgatcatggggccaaaagctagctatgtatagTGAAGTGCTTGGGGGAACTCCagttgacac	3'	Diff	gp1a	.((((.(((((((((((((.(((..((((((((((.((((((..((((.((((((((.(.((..((..(((....)))))..)))))))))))...)))))))))).)))..))))))).)))))))))))))))).)))).	140	46.5	-69.2	1	0	0	0.765964	0	low
osa-miR395b_L-1R+1	TGAAGTGTTTGGGGGAACTCT	21	gagtccctaggagttcctttcaagcacttTACGACACACTGTATTGAGAGttgtcgTGAAGTGTTTGGGGGAACTCTtagtgtcgc	3'	Diff	gp1a	......(((((((((.((..((((((((((((((((.(((........)))))))))))))))))))..)))))))))))......	74	47.7	-42.4	1	0	0.0792926	1.04885	0	low
osa-miR395b_L-1R-2	TGAAGTGTTTGGGGGAAC	18	gagttcccttcaagcacTTCACATGACACTATTTCaatgtctattatgTGAAGTGTTTGGGGGAACtc	3'	Diff	gp1a	((((((((.(((((((((((((((((((.........))))....)))))))))))))))))))))))	68	41.2	-36	1.3	0	0.0792926	0.143618	0	low
osa-miR395b_R+2	GTGAAGTGTTTGGGGGAACTCTC	23	tggccccaggagttcCTTGCAAGCACTTCACATAGAACTtcagttactctcatacaacattgtgattttgagaagctattGTGAAGTGTTTGGGGGAACTCTCggtgcca	3'	Diff	gp1a	.(((.((..(((((((...((((((((((((((((...(((((......(((((......)))))..)))))...))).)))))))))))))..)))))))..)).))).	108	45.5	-47	0.9	0	0.290739	0.282884	0	low
osa-MIR395b-p5	TACGACACACTGTATTGAGAG	21	gagtccctaggagttcctttcaagcacttTACGACACACTGTATTGAGAGttgtcgTGAAGTGTTTGGGGGAACTCTtagtgtcgc	5'	New	gp1a	......(((((((((.((..((((((((((((((((.(((........)))))))))))))))))))..)))))))))))......	74	47.7	-42.4	1	0	0	0.765964	0	low
osa-miR395c_L-2R+5	GAAGTGTTTGGAGGAACTCTCGGT	24	gtattatcaagagttctctttaagcacttcatacgacaccattatttatagggttgttgtGAAGTGTTTGGAGGAACTCTCGGTgtcat	3'	Diff	gp1a	....((((.(((((((.((..((((((((((((((((.((..........)))))).))))))))))))..))))))))).))))....	81	38.2	-37.7	1.1	0	0	0.765964	0	low
osa-MIR395j-p5	CTTGCAAGCACTTCACATAGAACT	24	gtgttcccaagagttcCTTGCAAGCACTTCACATAGAACTtctgttactctcatgtaacattgggaacttgagaagctactgTGAAGTGTTTGGGGGAACTCTaggtggcac	5'	New	gp1a	((((..((.((((((((...((((((((((((((((..(((((.....(((((........))))).....)))))))).)))))))))))))..)))))))).))..))))	112	45.5	-50.3	1	0	0.31717	0	0	low
osa-MIR395o-p5	TACGACACCATTATTGTTAGGGT	23	gagttctctttaagcacttcaTACGACACCATTATTGTTAGGGTtgttatgaagtgtttggaggaactc	5'	New	gp1a	((((((.((..((((((((((((((((.((..........)))))).))))))))))))..))))))))	69	39.1	-32.5	1.2	0	0.634341	0	0	low
osa-MIR395q-p5_1ss18CT	TTCACATGACACTATTTT	18	gagttcccttcaagcacTTCACATGACACTATTTCaatgtctattatgTGAAGTGTTTGGGGGAACtc	5'	New	gp1a	((((((((.(((((((((((((((((((.........))))....)))))))))))))))))))))))	68	41.2	-36	1.3	0	0	0	0.89203	low
osa-miR396a-3p_R+1	GTTCAATAAAGCTGTGGGAAA	21	ctttgtgatcTTCCACAGCTTTCTTGAACTgcacgcatgatgaataatccctttggttaattgtgatctggtctctgagagatcgtagttagactcgatcggttgcattggcatcagagagagcaGTTCAATAAAGCTGTGGGAAAttgcagag	3'	Diff	gp1a	(((((..((.((((((((((((.(((((((((...((..((...(((((.....)))))))..))......(((((((..(((((.((.....)))))))...(((....))))))))))..))))))))).)))))))))))).))..)))))	154	43.5	-63.4	0.9	1.14441	1.26868	1.53193	2.67609	low
osa-miR396a-5p_R-1	TTCCACAGCTTTCTTGAACT	20	ctttgtgatcTTCCACAGCTTTCTTGAACTgcacgcatgatgaataatccctttggttaattgtgatctggtctctgagagatcgtagttagactcgatcggttgcattggcatcagagagagcaGTTCAATAAAGCTGTGGGAAAttgcagag	5'	Diff	gp1a	(((((..((.((((((((((((.(((((((((...((..((...(((((.....)))))))..))......(((((((..(((((.((.....)))))))...(((....))))))))))..))))))))).)))))))))))).))..)))))	154	43.5	-63.4	0.9	8.58305	8.77504	20.5534	69.8757	middle
osa-miR396d_R+4_1ss20GT	TCCACAGGCTTTCTTGAACTGTTCT	25	ggcgacgtcgaggcgtggaaggagtcgaggtggagctggagaggagcgccggcgccggcgccgtagctgggcgcgtcggcgtcgtgcggcggcggcgagatggagagcgcggacgggcggtagacggcggcggcggcggggggcggcattTCCACAGGCTTTCTTGAACGGttcttgccgc	3'	Diff	gp3	(((.((((....))))...............(((((((..(((((((.(((.(((((.((((((.(((..((.((((.(((((((((....)).))).........)))).)))).)))))..)))))).))))).))).(((.......)))....)).)))))...))))))).)))..	144	74	-80.2	0.6	1.14441	0	3.06386	0.89203	low
osa-miR396e-5p_R-1	TCCACAGGCTTTCTTGAACT	20	gccatgctcTCCACAGGCTTTCTTGAACTgtgaactcgtgtgtgcatgctcctcatatattgttctagatcccatgcatgatgcatatcgatcgatctgatctgaattaggtcatcgatgcgcatctggatccccatcttgttgATAGTTCAAGAAAGTCCTTGgaaaacatggtg	5'	Diff	gp1a	((((((...((((..((((((((((((((((.(((..(((.(((((((....((.............))...)))))))(((((..((((((.((((((((....))))))))))))))..)))))........)))...))).))))))))))))))))..))))...)))))).	175	44.9	-69.2	0.9	328.445	446.259	526.983	433.527	high
osa-MIR396e-p3	TGTTGATGGTTCAAGAAAGCC	21	gcgggcatgcttTCCACAGGCTTTCTTGAACTgtgaactcgtgggggtgtatgtgctcatgttgggattgtggtcggtggcctccaattctctgaaaagaaagctgaattgtcgagctccccgttctgtctttggtcgtctctaccTGTTGATGGTTCAAGAAAGCCcatggaaaccatgccgc	3'	New	gp1a	((.((((((.((((((..(((((((((((((..(.(((..((((((..(.....((((.....(((((((.(((.....)))..)))))))((....))..............))))...(((.........))).)..))))))..))).)..)))))))))))))..)))))).))))))))	184	51.6	-73.7	0.8	1.14441	6.34341	3.82982	1.78406	low
osa-miR396f-p3	ATAGTTCAAGAAAGTCCTTG	20	gccatgctcTCCACAGGCTTTCTTGAACTgtgaactcgtgtgtgcatgctcctcatatattgttctagatcccatgcatgatgcatatcgatcgatctgatctgaattaggtcatcgatgcgcatctggatccccatcttgttgATAGTTCAAGAAAGTCCTTGgaaaacatggtg	3'	Diff	gp1a	((((((...((((..((((((((((((((((.(((..(((.(((((((....((.............))...)))))))(((((..((((((.((((((((....))))))))))))))..)))))........)))...))).))))))))))))))))..))))...)))))).	175	44.9	-69.2	0.9	139.16	120.52	102.64	312.42	high
osa-miR3979-3p_1ss19GT	CTTCGGGGGAGGAGAGAATC	20	ggttttcttggaTCTCTCTCTCCCTTGAAGGCTatctcatggaggtttgatgtacaccattgttgcctaagaaactgagaaagcCTTCGGGGGAGGAGAGAAGCcaagcaagcc	3'	Diff	gp1a	(((((.(((((.((((((.(((((..(((((((.(((((...((((..((((.....))))...)))).......))))).)))))))..)))))))))))..))))).)))))	114	49.1	-58.3	1	73.242	31.0827	33.7024	19.6247	high
osa-miR3979-5p_R+1	TCTCTCTCTCCCTTGAAGGCT	21	ggttttcttggaTCTCTCTCTCCCTTGAAGGCTatctcatggaggtttgatgtacaccattgttgcctaagaaactgagaaagcCTTCGGGGGAGGAGAGAAGCcaagcaagcc	5'	Diff	gp1a	(((((.(((((.((((((.(((((..(((((((.(((((...((((..((((.....))))...)))).......))))).)))))))..)))))))))))..))))).)))))	114	49.1	-58.3	1	280.38	190.936	346.982	148.077	high
osa-miR397a	TCATTGAGTGCAGCGTTGATG	21	atcaaatgcaTCATTGAGTGCAGCGTTGATGaacaacggtaaccggtccatgttgatgcgcatttggccggtgatctgatcatcaTCAGCGCTTCACTCAATCATGcgtttggc	5'	Yes	gp1a	.((((((((((.((((((((.(((((((((((....(((..(((((((.((((......))))..)))))))...)))....))))))))))).)))))))).)))))))))).	112	48.2	-58	1.1	8.01084	10.4666	7.27666	2.67609	middle
osa-MIR397a-p3	TCAGCGCTTCACTCAATCATG	21	atcaaatgcaTCATTGAGTGCAGCGTTGATGaacaacggtaaccggtccatgttgatgcgcatttggccggtgatctgatcatcaTCAGCGCTTCACTCAATCATGcgtttggc	3'	New	gp1a	.((((((((((.((((((((.(((((((((((....(((..(((((((.((((......))))..)))))))...)))....))))))))))).)))))))).)))))))))).	112	48.2	-58	1.1	1.14441	0	0	0	low
osa-MIR397b-p3	TCACCAGCACTGCACCCAATC	21	agggaaggcattaTTGAGTGCAGCGTTGATGAACCtgccggccggctaaattaattagcaagaaagtctgaaactggctcaaaggtTCACCAGCACTGCACCCAATCacgcctttgct	3'	New	gp1a	...((((((...((((.((((((.((((.(((((((...((((.(((((.....))))).((.....))......))))...))))))).)))).)))))).))))...))))))...	112	49.2	-48.3	0.8	0	1.26868	0.765964	28.545	middle
osa-MIR397b-p5	TTGAGTGCAGCGTTGATGAACC	22	agggaaggcattaTTGAGTGCAGCGTTGATGAACCtgccggccggctaaattaattagcaagaaagtctgaaactggctcaaaggtTCACCAGCACTGCACCCAATCacgcctttgct	5'	New	gp1a	...((((((...((((.((((((.((((.(((((((...((((.(((((.....))))).((.....))......))))...))))))).)))).)))))).))))...))))))...	112	49.2	-48.3	0.8	17.1661	14.2727	26.4258	77.6066	middle
osa-miR3982-3p_L+1R-1	TAGTTGCCTACATGGAGCGCC	21	cgatgtggcgctccacGTAGGCAACAATTTTGCATCCGGCccccttttgcaggacagcgtggtggtaatattgtacttagcccctttgagccacagtaccaccccgaaactccccgaaatccccaaatccctcctccctcacaggagctcaaaggagctaagtgcaatttttggatgaggctggacgcaaaaTAGTTGCCTACATGGAGCGCCacgtcg	3'	Diff	gp1a	(((((((((((((((.(((((((((.(((((((.(((((((((((..(((......))).)).))....((((((((((((.(((((((((.............((........))...............((((.......))))))))))))).))))))))))))..........))))))).))))))).))))))))).)))))))))))))))	219	53.9	-107.1	0.9	1.14441	1.90302	0.765964	0	low
osa-MIR3982-p5	GTAGGCAACAATTTTGCATCCGGC	24	cgatgtggcgctccacGTAGGCAACAATTTTGCATCCGGCccccttttgcaggacagcgtggtggtaatattgtacttagcccctttgagccacagtaccaccccgaaactccccgaaatccccaaatccctcctccctcacaggagctcaaaggagctaagtgcaatttttggatgaggctggacgcaaaaTAGTTGCCTACATGGAGCGCCacgtcg	5'	New	gp1a	(((((((((((((((.(((((((((.(((((((.(((((((((((..(((......))).)).))....((((((((((((.(((((((((.............((........))...............((((.......))))))))))))).))))))))))))..........))))))).))))))).))))))))).)))))))))))))))	219	53.9	-107.1	0.9	1.14441	0	0	0	low
osa-miR398a_L+4R-2	TAACTGTGTTCTCAGGTCACCCC	23	gctgaacccagaggAGTGGTACTGAGAACACAGGTGCCaatacaatgtatggtgagctactgtataatggagtaattctgTAACTGTGTTCTCAGGTCACCCCtttgggtttctt	3'	Diff	gp1a	...(((((((((((.(((...((((((((((((.(((........((((..(((...)))..))))..(((....))).))).))))))))))))..))).)))))))))))...	109	45.2	-49.6	1	0	0.634341	0.765964	0	low
osa-MIR398a-p5	AGTGGTACTGAGAACACAGGTGCC	24	gctgaacccagaggAGTGGTACTGAGAACACAGGTGCCaatacaatgtatggtgagctactgtataatggagtaattctgTAACTGTGTTCTCAGGTCACCCCtttgggtttctt	5'	New	gp1a	...(((((((((((.(((...((((((((((((.(((........((((..(((...)))..))))..(((....))).))).))))))))))))..))).)))))))))))...	109	45.2	-49.6	1	2.28881	0	0	1.78406	low
osa-miR399d	TGCCAAAGGAGAGTTGCCCTG	21	aagACAGTAGTAGGCAGCTCTCCtctggcaggtgcattctaggtgattttgtaattgtatatgcatccaaggtatatacagtccggccatggtgctacattgcaatcatccatatgtgattgcattgtgtatatatatacatggtggcctttgatagaccatcatatatcggttggttatgtgcatgtatgtatataccagctgctactagctttgatcgatcgccatgtagcgattgaattcaccaaaacggccTGCCAAAGGAGAGTTGCCCTGcgactgtctt	3'	Yes	gp1a	((((((((.(((((((((((((((.((((((((........(((((.......(((((((((((.......)))))))))))..(((....((((.(((.(((((((((......))))))))).)))))))........(((((((.((.....)).)))))))....((((((((.(((((((....)))))))))))))))......)))....((((((((......))))))))..)))))......)))))))).)))))))))))).))).))))))))	286	43.4	-122.2	1	1.71661	13.6383	4.59578	8.9203	middle
osa-MIR399d-p5	ACAGTAGTAGGCAGCTCTCC	20	aagACAGTAGTAGGCAGCTCTCCtctggcaggtgcattctaggtgattttgtaattgtatatgcatccaaggtatatacagtccggccatggtgctacattgcaatcatccatatgtgattgcattgtgtatatatatacatggtggcctttgatagaccatcatatatcggttggttatgtgcatgtatgtatataccagctgctactagctttgatcgatcgccatgtagcgattgaattcaccaaaacggccTGCCAAAGGAGAGTTGCCCTGcgactgtctt	5'	New	gp1a	((((((((.(((((((((((((((.((((((((........(((((.......(((((((((((.......)))))))))))..(((....((((.(((.(((((((((......))))))))).)))))))........(((((((.((.....)).)))))))....((((((((.(((((((....)))))))))))))))......)))....((((((((......))))))))..)))))......)))))))).)))))))))))).))).))))))))	286	43.4	-122.2	1	2.28881	1.26868	0.765964	1.78406	low
osa-MIR399e-p5	TTCCTTGGCAGTGTTCGAATCGG	23	acatgcattaccgggtgagtcTTCCTTGGCAGTGTTCGAATCGGcagtaccggtctgcaagtgatcggtcaatcaccagttcaccgctgccaaaggagatttgcccagcaatgcaact	5'	New	gp1a	...((((((...(((..(((((((.(((((((((...(((..((..(((((((((.......)))))))..))..))..)))..))))))))).)))))))..)))...))))))...	112	52.5	-53.5	0.9	0	0	0.765964	0	low
osa-miR399i_R-2	TGCCAAAGGAGAGCTGCCC	19	gtgagaatcacagtgcagttctcctctggcatggagggcaagaggagctgaatagctaatggatgataaactgctagcctttcccTGCCAAAGGAGAGCTGCCCtgccattcagtg	3'	Diff	gp1a	....((((..(((.(((((((((((.(((((.(((((((.((...((((....))))................)).))).)))).))))).))))))))))).)))..))))....	108	51.7	-48.8	0.8	0	0	0	1.78406	low
osa-miR399j_R-1	TGCCAAAGGAGAGTTGCCCT	20	agtccagtttcAGGGCTCCTCTCTCTTGGCAGGgagcatgtgaagtcttttgtagctcactcattttcagccctcTGCCAAAGGAGAGTTGCCCTaaaactggact	3'	Diff	gp1a	((((((((((.(((((..(((((..(((((((((.((..(((((((........)))...)))).....)).)))))))))..)))))..))))).))))))))))	106	50	-55.6	1.1	0.572203	2.85453	2.29789	0	low
osa-MIR399j-p5	AGGGCTCCTCTCTCTTGGCAGG	22	agtccagtttcAGGGCTCCTCTCTCTTGGCAGGgagcatgtgaagtcttttgtagctcactcattttcagccctcTGCCAAAGGAGAGTTGCCCTaaaactggact	5'	New	gp1a	((((((((((.(((((..(((((..(((((((((.((..(((((((........)))...)))).....)).)))))))))..)))))..))))).))))))))))	106	50	-55.6	1.1	0	1.26868	0	1.78406	low
osa-miR399k	TGCCAAAGGAAATTTGCCCCG	21	agctgcattgctgggcaagttgtcctttggcagatgttgcagttcatcatcgatgcctgggggttaccagactacTGCCAAAGGAAATTTGCCCCGgaattcatct	3'	Yes	gp1a	(((......)))(((((((((.(((((((((((..(((.(((..((((...)))).))).((....)).)))..))))))))))))))))))))............	82	50	-40.7	0.8	1.14441	0	0	0	low
osa-miR408-3p_L-1R+1	TGCACTGCCTCTTCCCTGGCT	21	gggagttctgtgattggagaggagaggagaCAGGGATGAGGCAGAGCATGGgatggggctatcaacagatgtagattattccttgcacaagagatgatgatgagctgtgaatgagttctgagagatggctggtgttgttgttgctccctccccTGCACTGCCTCTTCCCTGGCTcccctgcacac	3'	Diff	gp1a	........((((...((........((((.((((((.(((((((.(((.((((.(((((...((((((...((((((((..(((....)))..)))))...(((((.......)))))..........)))...))))))..))))).)))).))).))))))).)))))).))))))..)))).	176	53	-73.1	0.7	5.72203	2.53736	8.4256	16.0565	middle
osa-miR408-5p	CAGGGATGAGGCAGAGCATGG	21	gggagttctgtgattggagaggagaggagaCAGGGATGAGGCAGAGCATGGgatggggctatcaacagatgtagattattccttgcacaagagatgatgatgagctgtgaatgagttctgagagatggctggtgttgttgttgctccctccccTGCACTGCCTCTTCCCTGGCTcccctgcacac	5'	Yes	gp1a	........((((...((........((((.((((((.(((((((.(((.((((.(((((...((((((...((((((((..(((....)))..)))))...(((((.......)))))..........)))...))))))..))))).)))).))).))))))).)))))).))))))..)))).	176	53	-73.1	0.7	0	0.634341	0	3.56812	low
osa-MIR417-p5_1ss2TA	TAAAATCTCTTATATTATG	19	tttggtacaaatttgaattcTTAAATCTCTTATATTATGatatgaatgtagtgaatttgttccatg	5'	New	gp1a	..(((.((((((((..((((....(((...........)))..)))).....)))))))).)))..	62	24.2	-10.3	0.6	1.14441	0	0	0	low
osa-miR435_R+2	TTATCCGGTATTGGAGTTGAGG	22	ttccaccttcccaaaaactccccagcagacctggagcgaaaattgccttgaattagcttcagacctatagtgtcgttgatagtttagggacatgttTTATCCGGTATTGGAGTTGAgggatgaaaattggac	3'	Diff	gp3	.((((...((((...((((((.......(((.(((..((((..((((((((((((......(((.......))).....)))))))))).))..)))).))))))...))))))..)))).......)))).	130	43.9	-37.4	0.6	3.43322	1.90302	3.82982	1.78406	low
osa-miR439a_L-2R+1	TCGAACCGCGGTTGTTCGAC	20	ttcctgtcgaaTTGTGGTTGTTCGATAGGTACCcctgTCGAACCGCGGTTGTTCGACagg	3'	Diff	gp1a	..((((((((((((((((...((((((((....))))))))))))))...))))))))))	58	53.3	-32.1	1	0.228881	0	0.382982	0	low
osa-MIR439b-p5_1ss17GT	TTGTGGTTGTTCGATATGTACC	22	ttcctgtcgaaTTGTGGTTGTTCGATAGGTACCcctgTCGAACCGCGGTTGTTCGACagg	5'	New	gp1a	..((((((((((((((((...((((((((....))))))))))))))...))))))))))	58	53.3	-32.1	1	0	0.634341	0	0	low
osa-MIR439e-p3	ATAGGTATCCCTGTCGAACCGCGG	24	ccacctaccctgtcgaactgacgcagttcgacatgtACCTGTCGAACTGTGGTTGTTcgATAGGTATCCCTGTCGAACCGCGGttgttcgacagggtg	3'	New	gp1a	.....(((((((((((((...(((.((((((((.(((((((((((((.......)))))))))))))...)))))))).)))...)))))))))))))	93	55.1	-60.9	1.1	1.08719	1.1101	1.53193	1.78406	low
osa-MIR439e-p5	ACCTGTCGAACTGTGGTTGTT	21	ccacctaccctgtcgaactgacgcagttcgacatgtACCTGTCGAACTGTGGTTGTTcgATAGGTATCCCTGTCGAACCGCGGttgttcgacagggtg	5'	New	gp1a	.....(((((((((((((...(((.((((((((.(((((((((((((.......)))))))))))))...)))))))).)))...)))))))))))))	93	55.1	-60.9	1.1	0.286102	1.74444	1.14895	2.23007	low
osa-MIR439i-p3	GAACCGCGGTTGTTCGATAGGTA	23	gcAGGGACATATCCAACGGGCAGTGTtcgataggggcgtggctacagtgacactacaatgtttttttctatttttaaaattatttaatcacatgtcGAACCGCGGTTGTTCGATAGGTAccctgt	3'	New	gp1a	((((((((.((((.((((....((((((((((..(((...)))...((((.........(((((...........))))).......)))).)))))))).))...)))).)))).)).))))))	125	43.2	-29.3	0.5	0	0.634341	0.382982	0	low
osa-MIR439i-p5	AGGGACATATCCAACGGGCAGTGT	24	gcAGGGACATATCCAACGGGCAGTGTtcgataggggcgtggctacagtgacactacaatgtttttttctatttttaaaattatttaatcacatgtcGAACCGCGGTTGTTCGATAGGTAccctgt	5'	New	gp1a	((((((((.((((.((((....((((((((((..(((...)))...((((.........(((((...........))))).......)))).)))))))).))...)))).)))).)).))))))	125	43.2	-29.3	0.5	0	0.634341	0	0	low
osa-MIR440-p5	CTCGTCCTGATCACTAGGAGA	21	attgctattgttggtgctgggCTCGTCCTGATCACTAGGAGActctgatcaagctaggcctaaacttatgtattagtgtctcctgatgatcgggacaaggctaacaccgatgagagcgat	5'	New	gp1a	((((((.(..((((((.(((.((.((((((((((..(((((((.(((((...((((((......)))).))))))).)))))))..)))))))))).)).))).))))))..).))))))	120	47.5	-60	1.1	0	0.634341	0.765964	1.78406	low
osa-miR444a-5p_R-2	GCTAGAGGTGGCAACTGCA	19	atgcaattgggggcagcaaGCTAGAGGTGGCAACTGCATAatttgcaagaaattgttggctgaagatcataccgatgatattcttgcaagttaTGCAGTTGCTGCCTCAAGCTTgctgcctcctgttgcca	5'	Diff	gp3	..((((..((((((((((((((.((((..((((((((((((((((((((((((..((((.((.....))..))))..)).))))))))))))))))))))))..)))).))))))))))))))..))))..	127	46.6	-89.9	1.5	4.57762	3.1717	2.29789	5.35218	low
osa-miR5072_L-4	TCCCCAGCGGAGTCGCCA	18	gctgaatagatCGATTCCCCAGCGGAGTCGCCAaaaatcgtgttggcaacttttttgacaagtcgacaagcacgat	5'	Diff	gp3	(((.......((((((...(((..((((.(((((........))))).))))..)))...))))))..))).....	71	47.4	-19.4	0.5	149.917	59.628	91.9157	417.47	high
osa-miR5073_R+1_1ss20AT	GTTTGGTGAATCGGAAACTTTTTT	24	ataagaattaGTTTGGTGAATCGGAAACTATTTTtcaattttatagaaaaagtccatgtaattttatgatcaataatagttttcgttttccccaaaccgtctaaact	5'	Diff	gp1a	...(((....((((((.(((.(((((((((((........((((((((.............)))))))).....)))))))))))..))).))))))..))).....	99	27.1	-23.9	0.8	0	0.634341	0.765964	0	low
osa-MIR5075-p3	AAGAACTGGACCGTGGTTCGCCCAC	25	gtcggaggagcgggacgagtgcgacgggatggcgaccgtcgccgGCGACAGGTTCCTCGCCGTGagcgggtaccgcacggcgaggcagggcgggttcgagcgcgacgccgagtggttcgacccggcggcgcgcgcgtggcgccgcctcgaccgcgtccgcgcccctccctccgccgcccacgtcgtggtccgcggccgcgtctggtgcatcgagggcgccgccgtgatggagtggctcggctcgcgcggcgggtggcgcgaggtcggcccctcccccccgggcctcaaggccggcaccgcccgcgccgtctgcgtcggcggcggcgagcgcgtcgtcgtcaccggcgccatcgaggactccgacggcgggtccggccgccacgccctctgggtgttcga…	3'	New	gp1a	..(((((((((.(((((.(((((((((((.(((((......(((((((..(((((((((((((..((((...)))))))))))))..(((.(((..((((((((.(((((..(((......))).))))))))))...((((((((.((.(((((((((.(((.((((....(((((.......))))).((((((.((((((..........)))))).))))))..)))).))).)))...))))))))))))))))....)))..))).))).(((((((.....((((((..(((((..((..(((((((((((.((((((((.....)))))))).)))))))......))))..))..)))))..)))))).....))))...))).......…	31	75.8	-273.4	0.7	3.43322	1.26868	0	3.56812	low
osa-MIR5075-p5	GCGACAGGTTCCTCGCCGTG	20	gtcggaggagcgggacgagtgcgacgggatggcgaccgtcgccgGCGACAGGTTCCTCGCCGTGagcgggtaccgcacggcgaggcagggcgggttcgagcgcgacgccgagtggttcgacccggcggcgcgcgcgtggcgccgcctcgaccgcgtccgcgcccctccctccgccgcccacgtcgtggtccgcggccgcgtctggtgcatcgagggcgccgccgtgatggagtggctcggctcgcgcggcgggtggcgcgaggtcggcccctcccccccgggcctcaaggccggcaccgcccgcgccgtctgcgtcggcggcggcgagcgcgtcgtcgtcaccggcgccatcgaggactccgacggcgggtccggccgccacgccctctgggtgttcga…	5'	New	gp1a	..(((((((((.(((((.(((((((((((.(((((......(((((((..(((((((((((((..((((...)))))))))))))..(((.(((..((((((((.(((((..(((......))).))))))))))...((((((((.((.(((((((((.(((.((((....(((((.......))))).((((((.((((((..........)))))).))))))..)))).))).)))...))))))))))))))))....)))..))).))).(((((((.....((((((..(((((..((..(((((((((((.((((((((.....)))))))).)))))))......))))..))..)))))..)))))).....))))...))).......…	31	75.8	-273.4	0.7	2.28881	0.634341	0.765964	7.13624	low
osa-MIR5076-p3_1ss14CG	TGACCTTTTCTCTGCAGC	18	catctgatcccagccttctattgctttattttcagtcaattcatctacttgtgtaagaagagtagagtttgagtatctagcagggttgagtatacatttgccaaataattttgctgttattgaacttatctatatttatactatgccaatgaattcgaattttTGACCTTTTCTCTCCAGCatgac	3'	New	gp1a	((((((.....(((........))).........(((((....(((((((.........)))))))((((((((.((..(((..((((((((((.((......((((((......))))))......)).)))))))).))..)))....))))))))))..)))))..........))).)))..	133	33.9	-31.9	0.5	0	0.634341	0	0	low
osa-miR5077_L-1	TTCGCGTCGGGTTCACCA	18	tgccttttcgttgTTCGCGTCGGGTTCACCAgctaggtggttcgccatgaagtacaggaagggggtcgccggcgagtccaacgatgacgac	5'	Diff	gp1a	.........((((((..(((.((..((.((.....(((((..(.((..............)))..))))))).))..)).)))..))))))	82	59.3	-27.5	0.5	1.14441	0	0	0	low
osa-MIR5079a-p3	GGAATATAGAGCGGACTAGTAGA	23	tttcttataatttggatctgttattttggtatcaatctattaggaataggtttacatagttatggttcatttacattacccatctaaatgattacataacataaaaccttaatgaaatggaaaaaacttccatttttgtgtttgatttgagaaccccttgaacgccttctcaaagggttctcaaaaatTCGAGATAGATCTAATTAGACtcttttacttttttctgaattttttagtatttccactatGGAATATAGAGCGGACTAGTAGAagaaaaaaaatcctatttaggataataattggataacagagcctctaccctgtcaacggatagcgagagaacaaaatctggataaataccgattcctattactggtaaaaagatacagattaaaagaa…	3'	New	gp1a	.(((((....(((..(((((.((((((..(((((...((.(((((((.(((((.....((((((..(((((((.((.....)).)))))))...))))))...))))).....(((((((((.....))))))))).(((((((.(((((((((((.((((........)))).)))))))))))...((.((((..(((((((((...(((((((((....((((....(((((....((((.....))))..)))))))))..)))))))))......(((((....)))))..)))))))))........((((...(((((....)))))..))))......)))).)))))))))..))))))).)).)))))..)))))))))))..)))..)…	108	30.8	-109.5	0.9	0	0.634341	0.765964	1.78406	low
osa-MIR5079a-p5_1ss8AG	TCGAGATGGATCTAATTAGAC	21	tttcttataatttggatctgttattttggtatcaatctattaggaataggtttacatagttatggttcatttacattacccatctaaatgattacataacataaaaccttaatgaaatggaaaaaacttccatttttgtgtttgatttgagaaccccttgaacgccttctcaaagggttctcaaaaatTCGAGATAGATCTAATTAGACtcttttacttttttctgaattttttagtatttccactatGGAATATAGAGCGGACTAGTAGAagaaaaaaaatcctatttaggataataattggataacagagcctctaccctgtcaacggatagcgagagaacaaaatctggataaataccgattcctattactggtaaaaagatacagattaaaagaa…	5'	New	gp1a	.(((((....(((..(((((.((((((..(((((...((.(((((((.(((((.....((((((..(((((((.((.....)).)))))))...))))))...))))).....(((((((((.....))))))))).(((((((.(((((((((((.((((........)))).)))))))))))...((.((((..(((((((((...(((((((((....((((....(((((....((((.....))))..)))))))))..)))))))))......(((((....)))))..)))))))))........((((...(((((....)))))..))))......)))).)))))))))..))))))).)).)))))..)))))))))))..)))..)…	108	30.8	-109.5	0.9	0	1.26868	0	0	low
osa-MIR5081-p3_1ss6CT	GATAATTTCCCATGCTATTGTTGC	24	atagtgacaaactatcagtttgttgcaacattagtgatctatttcagtttgctgcaataatagcgtggaaaaTTATCACAAAACTGCAACTTTTacgtgatatgctactacatgacaattgtagcagcatatcacgtactgtagcagcatatcacgtaaaagttacagttttatGATAACTTCCCATGCTATTGTTGCaacaaactaaaatagataactaatttgtagcaaattgatagttttatcacta	3'	New	gp1a	.((((((.((((((((((((((((((((.((((((.((((((((.((((((.((((((((((((((((.((.((((((.(((((((.(((((((((((((((((((.(((((..((...(((....)))......))..))))).))))))))))))))))))).))))))).)))))).)).)))))))))))))))).)))))).)))))))).))))))))))))))))))))))))))..))))))	249	32	-126.3	1.6	2.28881	2.53736	1.53193	1.78406	low
osa-MIR5081-p5	TTATCACAAAACTGCAACTTTT	22	atagtgacaaactatcagtttgttgcaacattagtgatctatttcagtttgctgcaataatagcgtggaaaaTTATCACAAAACTGCAACTTTTacgtgatatgctactacatgacaattgtagcagcatatcacgtactgtagcagcatatcacgtaaaagttacagttttatGATAACTTCCCATGCTATTGTTGCaacaaactaaaatagataactaatttgtagcaaattgatagttttatcacta	5'	New	gp1a	.((((((.((((((((((((((((((((.((((((.((((((((.((((((.((((((((((((((((.((.((((((.(((((((.(((((((((((((((((((.(((((..((...(((....)))......))..))))).))))))))))))))))))).))))))).)))))).)).)))))))))))))))).)))))).)))))))).))))))))))))))))))))))))))..))))))	249	32	-126.3	1.6	12.5885	13.3212	6.12771	16.0565	middle
osa-miR5082_L-1R-1	GCGATGATGGCCGCGCGGGTTC	22	ntagggctcaggcagcttggtgcgggagagaggcggcggcgaaggggagagatcgcttcgagagagcgattttatagcgaggggattagggtttagctctagtgggccatgggggatagttagtgggccattatgggctgggctagaattagttgggccttcgcgagcccatttggtgggcgcgtttttcgcttgtaaaaaggccgtgggggaggaggcggcgagctagggtttcgaccctcacgaacactacttgatcttatctgagcttgccgtccggcggcgccgcggctgccggagtcgcctctccggcattcgcgccgccaccgctgtcctcgtacggttggcgggaaggtggcgcgctttgttcggggaaagaggcgggtttggtatccgtgg…	3'	Diff	gp1a	.(((((.(((((..((((..(((..(.((((..((...(((((((...(((((((((.(....))))))))))....(((...((((..(((..(((((((((((.((((..(......)..)))).)))))).)))))..)))..))))..)))..)))))))..((((((...)))))).))..)))).)..)))...))))((((((((..((..(((....))...)..))..)))))))).......)))))))))).....(((..(((.(((((((((((((((.((((..(..(((((((((((((..(((((((((.(((((..((......))..)))))...)))))))))...)).))))....)))))))..)..)))).))))))…	30	62.8	-238.1	0.8	28.6102	32.9857	24.5108	24.9768	middle
osa-MIR5083-p3	CCAATGGATCCTTCTGAGCCT	21	tcctggcagttcttcagataatcagatttgtccatgaggtttcaactgttgcattccattgttgagttttattctgtttgcgtttctgtttgtttttgtcatggatctggctgattggAGGCTGTGATGACCAAAAAATacctacctattttctgagggattccagtccttctgattgatagaaaCCAATGGATCCTTCTGAGCCTgccaagatcttcagattcttagttttgtattcggctttttcgatttgtcttcgtatattgcattcttctaaaagcaagcaagattcgtaacagttgatgggatgataacctttcacagaaactgtatgtgttgacccaaaattcagactacaattatctgatcaactcagacat	3'	New	gp1a	..(((..((((..(((((((((.((.((((....((.((..(((((.(((((((((((((.............(((.(((((..((((((((((((((....((((((((....(((((((((..((.(((((............(((((.((.(((((((....))))))).))..))))).......))).))..))..))))).)))).....))))))))...((..(((((..(((...........)))...)))))..)).......)))))))))))).))..))))))))..))))))))).)))).....((((...))))....))))))))).....))))))...)))))))))..)))))))....	122	38.2	-97.4	0.7	97.2745	184.593	130.214	108.828	middle
osa-MIR5083-p5	AGGCTGTGATGACCAAAAAAT	21	tcctggcagttcttcagataatcagatttgtccatgaggtttcaactgttgcattccattgttgagttttattctgtttgcgtttctgtttgtttttgtcatggatctggctgattggAGGCTGTGATGACCAAAAAATacctacctattttctgagggattccagtccttctgattgatagaaaCCAATGGATCCTTCTGAGCCTgccaagatcttcagattcttagttttgtattcggctttttcgatttgtcttcgtatattgcattcttctaaaagcaagcaagattcgtaacagttgatgggatgataacctttcacagaaactgtatgtgttgacccaaaattcagactacaattatctgatcaactcagacat	5'	New	gp1a	..(((..((((..(((((((((.((.((((....((.((..(((((.(((((((((((((.............(((.(((((..((((((((((((((....((((((((....(((((((((..((.(((((............(((((.((.(((((((....))))))).))..))))).......))).))..))..))))).)))).....))))))))...((..(((((..(((...........)))...)))))..)).......)))))))))))).))..))))))))..))))))))).)))).....((((...))))....))))))))).....))))))...)))))))))..)))))))....	122	38.2	-97.4	0.7	135.04	484.002	713.112	233.712	high
osa-miR5143a_L-5R+1	TATGTTGGCAATGTAGGAAG	20	ccTCATACTTCCTCATTGACCAatataccacaaaacactacaatgttggcctctttaccactatcaagacacttctcccagtccattttgtctgttgagcatcaggacattaataagtgtggagtgccttgctctacatcatcctctgtaaacagtctggggttgcagttttatgtggTATGTTGGCAATGTAGGAAGtctgaatcgta	3'	Diff	gp1a	..(((.((((((((((((.(((((((((((((.((.(((.(((..(..(.((.(((((......................((((....((((....)).))...))))........(((((((((.....)))))))))........))))).)).)..)..))).))).)).)))))))))))))))))).))))))).)))......	201	42.1	-69	0.8	1.71661	1.90302	0.765964	1.78406	low
osa-MIR5143a-p5	TCATACTTCCTCATTGACCA	20	ccTCATACTTCCTCATTGACCAatataccacaaaacactacaatgttggcctctttaccactatcaagacacttctcccagtccattttgtctgttgagcatcaggacattaataagtgtggagtgccttgctctacatcatcctctgtaaacagtctggggttgcagttttatgtggTATGTTGGCAATGTAGGAAGtctgaatcgta	5'	New	gp1a	..(((.((((((((((((.(((((((((((((.((.(((.(((..(..(.((.(((((......................((((....((((....)).))...))))........(((((((((.....)))))))))........))))).)).)..)..))).))).)).)))))))))))))))))).))))))).)))......	201	42.1	-69	0.8	2.28881	0	0	0	low
osa-miR5144-3p_L-1R+1	CTCCTCAGCAGCACAAGAAGA	21	tccatattattcTTCTTGTGCTGCTGAAGAGACtcaccgacctccggcggcgacgtcttcttcttcccattgaaggtctcggtcttctccttcagctcctgcggcatgggacgacgaggtggagctcgagtcctcgaggaacttgtgccgcatgggacgcccaccaagaaagcccccctcgtcgccccgccaccgccaccgccgccgccgaacaaccaagagtctgaatctgattctgattccgatgacggccaaaagtccgattccagtgacgacgaggcgctgccggtgccgaacccagcgcttcaggccaacaagaatgtgcctccgtccgatgatgatgaggatgacgaccaagagtccgattccggtgatgcccgaggtcggtgagTCTCCTCA…	3'	Diff	gp3	((((((((.((((((((((((((((((.((((((((((((((((.(((((((.(((((((.((....(((((..((..((((.(((........((....((((..((((.((((((((.((.((.(((((((....)).))))).))....((((...))))...........)))))))))).))))...))))....)).((((.((........((((((.......))))))........)).))))...))).))))..))...((((..(((((((((..(((.....)))))))))))).(((((.......)).)))..)))))))))..)).))))))).)).))......(((....)))....))).)))))))))))))))).)))…	423	58.6	-198.5	0.8	0	0.634341	2.29789	0	low
osa-miR5145_L+1R-1_1ss14TC	CACCTGTTTGGATCCTTGAGGGCT	24	cCACCTGTTTGGATTCTTGAGGGCTaatttaaaattaaaatgtgagaGCTAAACATTAGTCCATAGAACCaaacagggccgc	5'	Diff	gp1a	...(((((((((.((((...((((((((.............((....)).....))))))))..))))))))))))).....	74	40.2	-26.8	0.8	1.14441	5.07472	5.36175	5.35218	low
osa-MIR5145-p3_1ss15CA	GCTAAACATTAGTCAATAGAACC	23	cCACCTGTTTGGATTCTTGAGGGCTaatttaaaattaaaatgtgagaGCTAAACATTAGTCCATAGAACCaaacagggccgc	3'	New	gp1a	...(((((((((.((((...((((((((.............((....)).....))))))))..))))))))))))).....	74	40.2	-26.8	0.8	1.14441	0	0.765964	1.78406	low
osa-MIR5146-p3_1ss3GA	CGATTTTAACTAATGAACCGGCAC	24	tataggtgctggttcttaaaaaaaccgatacctatagtatttgtacCGGTTTTAACTAATGAACCGGCACctatacttcgtaaa	3'	New	gp1a	((((((((((((((((((..(((((((.(((...........))).)))))))...))).))))))))))))))).........	75	35.7	-33.1	1.1	1.14441	0.634341	0	0	low
osa-miR5148a_L+2R-2	AATGAGGGGTAGAAATGTCATATC	24	cacGATATGACGTTTGTACCCCTCACAagtacaagtataatgcatgtcAATGAGGGGTAGAAATGTCATATCatgtgtg	3'	Diff	gp1a	(((((((((((((((.(((((((((.....(((.((.....)).)))...))))))))).))))))))))))..)))..	77	40.5	-35.6	1.1	0	2.11447	1.14895	1.18937	low
osa-MIR5148c-p5_1ss13GC	GATATGACGTTTCTACCCCTCACA	24	cacGATATGACGTTTGTACCCCTCACAagtacaagtataatgcatgtcAATGAGGGGTAGAAATGTCATATCatgtgtg	5'	New	gp1a	(((((((((((((((.(((((((((.....(((.((.....)).)))...))))))))).))))))))))))..)))..	77	40.5	-35.6	1.1	4.57762	1.69157	1.02129	0	low
osa-miR5149_R+2	GAGGAGCTGTGACGATTTGGGACC	24	catataggtcccaaatcgcaacaactcctccaaaatcctacgtggcgctgatgtggcgtgccacacgaacgtgacgtggcatttaaaaattttccttttccttttttttcttttcttcttctctttttttttcttttattctcttctcttttctctgtgacctgagcaacccgtgtagcggtggcctatagctgcagtgagagcaagaaaaggagaagaaaggaaaaaaaagagaataaaaaagggaaatgaaaattttttaagtgggtctcatttgtcattcaatattatgccatgtcatgtctgtgtgtcattgccacatcagtgccatgtaagatcctgGAGGAGCTGTGACGATTTGGGAcctacatgacac	3'	Diff	gp3	(((.((((((((((((((..(((.((((((((..(((.((((((((((((((((((((((.(((((..((((((((((((((..((((((((((.((((((((((((...........(((((((((((((((((((.(((((((.(((((((((..((..(((.((...(((.....)))..))...)))...))..))))).))))..)))))))))))))))))))))))))).)))))))))))).))))))))))((((((.....))))))............))))))))))))))..))))).)).)))))))))))))))))))).)))..)))))))).)))..)))))))))))))).)))....	372	41	-180.4	1.2	1.14441	6.34341	1.53193	1.78406	low
osa-miR5150-3p_L-1R+1	GAAGCTGCAGCTGTCAGAAGCTCC	24	gtttgggggAGCTTCTGACAGCTGCAGTTTCTCttgttctaggaGAAGCTGCAGCTGTCAGAAGCTCCcccaaacatgg	3'	Diff	gp1a	((((((((((((((((((((((((((((((((((((...))))))))))))))))))))))))))))))))))))....	75	53.2	-70.9	1.7	11.4441	19.6646	18.3831	3.56812	middle
osa-miR5150-5p	AGCTTCTGACAGCTGCAGTTTCTC	24	gtttgggggAGCTTCTGACAGCTGCAGTTTCTCttgttctaggaGAAGCTGCAGCTGTCAGAAGCTCCcccaaacatgg	5'	Yes	gp1a	((((((((((((((((((((((((((((((((((((...))))))))))))))))))))))))))))))))))))....	75	53.2	-70.9	1.7	12.5885	14.5898	9.95753	8.9203	middle
osa-MIR5151-p3	ACATTTTTGTTCATTCGTACC	21	gtttgcttcactaatgatgtggGTACGAATGAACAAAAATGTGACTattttaagcttcactgttgatgactgatggcgacacgagtaacatgaagcctaaaatagtcACATTTTTGTTCATTCGTACCtacatcattagtgaagcaaac	3'	New	gp1a	((((((((((((((((((((((((((((((((((((((((((((((((((((.((((((.((((....(((..((....))..))))))))))))).))))))))))))))))))))))))))))))))))))))))))))))))))))	149	36.9	-97.8	1.8	5.72203	2.53736	3.06386	1.78406	low
osa-MIR5151-p5	GTACGAATGAACAAAAATGTGACT	24	gtttgcttcactaatgatgtggGTACGAATGAACAAAAATGTGACTattttaagcttcactgttgatgactgatggcgacacgagtaacatgaagcctaaaatagtcACATTTTTGTTCATTCGTACCtacatcattagtgaagcaaac	5'	New	gp1a	((((((((((((((((((((((((((((((((((((((((((((((((((((.((((((.((((....(((..((....))..))))))))))))).))))))))))))))))))))))))))))))))))))))))))))))))))))	149	36.9	-97.8	1.8	3.43322	11.4181	11.4895	3.56812	middle
osa-MIR5152-p3	TGGTCTTGAAATTTTGTGGAGATA	24	taaaggtagggataggcatgatctctttctcaccaaatttctaagaccaaactcaacttcgtttggaaagttaaaataagacaaattttgcatgaaacttccctatcactatccgtgcaaagtttgtatttcttgtatcttgcaagcaaatttgaattTGGTCTTGAAATTTTGTGGAGATAtagaccatgcctatacctaccactaatatttatg	3'	New	gp1a	....((((((.(((((((((.(((...((((((.(((((((.(((((((((.((((.((.(((((..(((.....(((((((((((((((((((...................)))))))))))))....))))))..))).))))).)).)))).)))))))))))))))).))).)))...))).))))))))).)))))).............	199	33.8	-78.2	1.1	0	0	0.765964	0	low
osa-MIR5153-p3_1ss1AT	TTTTTTATATATGTTTGAC	19	ccacgatagttcaTACATGTTAGTTGGACCCACgtgtcagtcacatataaaaaaatataagtagaaaaacatattttctcctctctaccttagaatttttatctttttttctgtctacctaagaggagaaaatatggtttttaattttaTTTTTTATATATGCTTGACatgtggattccactgacatgtaggcgtcaccgtggcatt	3'	New	gp1a	(((((........((((((((((.((((.(((((((((((...((((((((((((((.((((..((((.(((((((((((((((......(((((.............)))))........))))))))))))))).))))..)))))))))))).)))))).)))))))))))..))))))))))))))........)))))....	177	32.9	-75.5	1.1	0	0	0.765964	0	low
osa-MIR5153-p5_1ss17TC	TACGTGTTAGTTGGACCCAC	20	ccacgatagttcaTACATGTTAGTTGGACCCACgtgtcagtcacatataaaaaaatataagtagaaaaacatattttctcctctctaccttagaatttttatctttttttctgtctacctaagaggagaaaatatggtttttaattttaTTTTTTATATATGCTTGACatgtggattccactgacatgtaggcgtcaccgtggcatt	5'	New	gp1a	(((((........((((((((((.((((.(((((((((((...((((((((((((((.((((..((((.(((((((((((((((......(((((.............)))))........))))))))))))))).))))..)))))))))))).)))))).)))))))))))..))))))))))))))........)))))....	177	32.9	-75.5	1.1	0	0.634341	0	0	low
osa-MIR5154-p3_1ss8AG	ATTCAGCGCCAGTTGACG	18	ttagacatctcagcaccaaatagcacGGCGCTGGATATACGTTGGCATGCcgactcagcctcccatctgtagtggcacggcATTCAGCACCAGTTGACGtgacgctgaggtgtctaagttg	3'	New	gp1a	((((((((((((((..((..((((..((.((((((.....(((((....)))))...(((..((((.....))))...))).)))))).)).))))...))..))))))))))))))....	117	53.7	-50.1	0.8	0	0.634341	0	0	low
osa-MIR5154-p5	GGCGCTGGATATACGTTGGCATGC	24	ttagacatctcagcaccaaatagcacGGCGCTGGATATACGTTGGCATGCcgactcagcctcccatctgtagtggcacggcATTCAGCACCAGTTGACGtgacgctgaggtgtctaagttg	5'	New	gp1a	((((((((((((((..((..((((..((.((((((.....(((((....)))))...(((..((((.....))))...))).)))))).)).))))...))..))))))))))))))....	117	53.7	-50.1	0.8	1.14441	0.634341	0.765964	1.78406	low
osa-MIR5156-p3	TGTCCTTTTTGCAGTTTTGC	20	tcgtgaggcaaaagcctgTAAAACTGCAAAAAGGAACATTatctctcctctctcccctagtgttaccgggactcccgtgtctaagaaaaatttgccgcgtcgacacgcatccccgtgtcgatgtgtatcagacgcgggacgacgcgcatcggacactgctagcgcgagtccaagtccaaaaggagagttgcaatcgctgctgctgtgctgcaaggtgaagtaataaagctctagcagcagtcctgtagtgtgtagggataaagcatgtgggagagagagagcaggtgagggagagaggagagagaaTGTCCTTTTTGCAGTTTTGCaggcttttgcctcacac	3'	New	gp1a	..(((((((((((((((((((((((((((((((((.((((.(((((((((((((((......(((((.....((((((((((.(((....)))..((((((((((((......))))))))))))....))))))))))..(((((((..((((.(((((((.((.........(((....)))..(((((..(((((..(((......))).))))).)))))...)).)))))))..))))..).))))))..............................)))))))))))))))))))).)))))))))))))))))))))))))))))))))))))..	339	51.6	-174.9	1	0	0.634341	0	0	low
osa-MIR5156-p5	TAAAACTGCAAAAAGGAACATT	22	tcgtgaggcaaaagcctgTAAAACTGCAAAAAGGAACATTatctctcctctctcccctagtgttaccgggactcccgtgtctaagaaaaatttgccgcgtcgacacgcatccccgtgtcgatgtgtatcagacgcgggacgacgcgcatcggacactgctagcgcgagtccaagtccaaaaggagagttgcaatcgctgctgctgtgctgcaaggtgaagtaataaagctctagcagcagtcctgtagtgtgtagggataaagcatgtgggagagagagagcaggtgagggagagaggagagagaaTGTCCTTTTTGCAGTTTTGCaggcttttgcctcacac	5'	New	gp1a	..(((((((((((((((((((((((((((((((((.((((.(((((((((((((((......(((((.....((((((((((.(((....)))..((((((((((((......))))))))))))....))))))))))..(((((((..((((.(((((((.((.........(((....)))..(((((..(((((..(((......))).))))).)))))...)).)))))))..))))..).))))))..............................)))))))))))))))))))).)))))))))))))))))))))))))))))))))))))..	339	51.6	-174.9	1	3.43322	1.26868	2.29789	3.56812	low
osa-MIR5158-p3	GAGGATGAATACTCCGACAACA	22	tcagagtaatTCGTCCTCATCCCAATGCTCGTCatctacggttggaaaaagccatgaactttatgtggcataacggctcacctctatgggtacacagtgtggaagcggacaaagtctctagctcacaaagatgagtggagatgactttgtccgcttccgctcggtctgcctgcattggagaaccgttgtgccgtgtaaagggcatgaattcttccagttgttgatgatggtgagccactgggatGAGGATGAATACTCCGACAACA	3'	New	gp1a	((.((((.((((((((((((((((..((((((((((.((..((((((.((..((((..(((((..(((((((((((.((.((.....(((((.((...(((((((((((((((((((((.(((((......)))))..))).))))))))))))))))))...)).))))).....)).)).)))))))))))..)))))..))))..)).))))))..)).))))))...))))...)))))))))))))))))))).)).....	261	48.9	-147.5	1.1	0	1.26868	0	1.78406	low
osa-MIR5158-p5	TCGTCCTCATCCCAATGCTCGTC	23	tcagagtaatTCGTCCTCATCCCAATGCTCGTCatctacggttggaaaaagccatgaactttatgtggcataacggctcacctctatgggtacacagtgtggaagcggacaaagtctctagctcacaaagatgagtggagatgactttgtccgcttccgctcggtctgcctgcattggagaaccgttgtgccgtgtaaagggcatgaattcttccagttgttgatgatggtgagccactgggatGAGGATGAATACTCCGACAACA	5'	New	gp1a	((.((((.((((((((((((((((..((((((((((.((..((((((.((..((((..(((((..(((((((((((.((.((.....(((((.((...(((((((((((((((((((((.(((((......)))))..))).))))))))))))))))))...)).))))).....)).)).)))))))))))..)))))..))))..)).))))))..)).))))))...))))...)))))))))))))))))))).)).....	261	48.9	-147.5	1.1	1.14441	1.26868	0.765964	1.78406	low
osa-miR5159	AACTAGAGTGGGTCAACGGGTACC	24	tgTACCTGTTGACTGACTCTGGTTCAacaaaaccaattttacttttgttgAACTAGAGTGGGTCAACGGGTACCca	3'	Yes	gp1a	.((((((((((((..(((((((((((((((((..........)))))))))))))))))..))))))))))))...	72	42.1	-44.5	1.4	4.57762	6.34341	3.82982	1.78406	low
osa-MIR5159-p5	TACCTGTTGACTGACTCTGGTTCA	24	tgTACCTGTTGACTGACTCTGGTTCAacaaaaccaattttacttttgttgAACTAGAGTGGGTCAACGGGTACCca	5'	New	gp1a	.((((((((((((..(((((((((((((((((..........)))))))))))))))))..))))))))))))...	72	42.1	-44.5	1.4	0	0.634341	0	1.78406	low
osa-MIR5161-p5_1ss6AC	ATACTCCCTCTGTTCCAAAA	20	ttctagaatATACTACCTCTGTTCCAAAAtataagcatttccaggattcaaatcttgttccacaatataagcatttctaccactatttacaccactacttgtcccatcaatcactttccatccaattttttccccatccaacccccaacccccaacccccctaactctccctcatttattgaggggcaccaagtcttttttcctcaaccttaatctttgctaaacaacctagaaatgcttatattctggatcagagggagtatatgatagttcact	5'	New	gp1a	..(((..(((((((.((((((.((((.((((((((((((((.(((.........(((.....)))....((((.........................(((......))).........................................................(((((((.....)))))))...............................))))......))).)))))))))))))).)))).)))))).)))))))..)))......	268	39.1	-62.2	0.6	0	1.26868	1.53193	0	low
osa-MIR5162-p3_1ss10GT	TTTGTCCCATGGGTATTTTGGTC	23	tcattttTGTCCAAATGACCAAAATACCCCTagaacaaaaatttccgaaatttggataaaattatcaaaatatcatattattaacataagcttgtaagcatccaaaatttggccaaaaacttaaaatctgacatttcagaattTTTGTCCCAGGGGTATTTTGGTCattttgacaaatttgt	3'	New	gp1a	.((..((((((.(((((((((((((((((((...((((((((..(((((.((((((............((((......)))).......(((....))).)))))).)))))..............(((((....)))))))))))))...))))))))))))))))))).))))))..)).	180	28.6	-60.1	1.2	0	1.90302	0	1.78406	low
osa-MIR5162-p5_1ss5CG	TGTCGAAATGACCAAAATACCCCT	24	tcattttTGTCCAAATGACCAAAATACCCCTagaacaaaaatttccgaaatttggataaaattatcaaaatatcatattattaacataagcttgtaagcatccaaaatttggccaaaaacttaaaatctgacatttcagaattTTTGTCCCAGGGGTATTTTGGTCattttgacaaatttgt	5'	New	gp1a	.((..((((((.(((((((((((((((((((...((((((((..(((((.((((((............((((......)))).......(((....))).)))))).)))))..............(((((....)))))))))))))...))))))))))))))))))).))))))..)).	180	28.6	-60.1	1.2	0	2.53736	0.765964	0	low
osa-miR5179	TTTTGCTCAAGACCGCGCAAC	21	ttgagaggcgTTTTGCTCAAGACCGCGCAACgattccatatgacaccgcatcgttgtccatgcctatcatgttcatccagagcccctgttgatcttcagataagagaaaagctcaaaattaaagaaggcttgtttattgatcatgtcaaggataggtatcgacggcgatgcgctggctatggccatggttgtgcggttcttgcgcaataacgttttgatctcga	5'	Yes	gp1a	((((((.(((((((((.((((((((((((((.((.(((((...((.(((((((..(((.((((((((((((.(((....(((((.(((........)))....(((.....)))............)))))......))).)))......))))))))).)))..))))))).))..)))))..)).)))))))))).)))).)))).))))).....))))))	224	46.4	-88.7	0.9	0	0	0	1.78406	low
osa-miR528-3p	CCTGTGCTTGCCTCTTCCATT	21	agTGGAAGGGGCATGCAGAGGAGcaggagattcagtttgaagctggacttcacttttgcctctctctCCTGTGCTTGCCTCTTCCATT	3'	Yes	gp1a	(((((((((((((.(((.(((((..(((((..(((..(((((.....)))))...)))..)))))))))).))).)))))))))))))	88	51.1	-46.2	1	0	0	2.29789	3.56812	low
osa-miR528-5p	TGGAAGGGGCATGCAGAGGAG	21	agTGGAAGGGGCATGCAGAGGAGcaggagattcagtttgaagctggacttcacttttgcctctctctCCTGTGCTTGCCTCTTCCATT	5'	Yes	gp1a	(((((((((((((.(((.(((((..(((((..(((..(((((.....)))))...)))..)))))))))).))).)))))))))))))	88	51.1	-46.2	1	2.28881	1.90302	3.06386	23.1928	middle
osa-miR529a_L+1	GCTGTACCCTCTCTCTTCTTC	21	gaAGAAGAGAGAGAGTACAGCCTtagttcagatcacatatgactatcttttgcgagtctgatcgatactctgatgaagGCTGTACCCTCTCTCTTCTTC	3'	Diff	gp1a	(((((((((((((.((((((((((...(((((........((((..........))))..........)))))..)))))))))).)))))))))))))	99	43.4	-47.4	1.1	1.14441	0	1.53193	0	low
osa-MIR529a-p5	AGAAGAGAGAGAGTACAGCCT	21	gaAGAAGAGAGAGAGTACAGCCTtagttcagatcacatatgactatcttttgcgagtctgatcgatactctgatgaagGCTGTACCCTCTCTCTTCTTC	5'	New	gp1a	(((((((((((((.((((((((((...(((((........((((..........))))..........)))))..)))))))))).)))))))))))))	99	43.4	-47.4	1.1	5.72203	6.97775	7.65964	3.56812	low
osa-miR529b	AGAAGAGAGAGAGTACAGCTT	21	atcgtgaaggctaaatggAGAAGAGAGAGAGTACAGCTTtgggcggtttagttgttagatggtggaagtacttgcgacgcctactacccttttcaccaagGCTGTACGCTCCCTCTTCTTCtcttagctttttatgat	5'	Yes	gp1a	((((((((((((((..(((((((((.(((.((((((((((((..((...((....(((..((((...((....))..))))..)))..))..)).)))))))))))).))).)))))))))..))))))))).)))))	138	45.7	-59.5	0.9	1.14441	5.07472	19.9151	8.9203	middle
osa-MIR529b-p3	GCTGTACGCTCCCTCTTCTTC	21	atcgtgaaggctaaatggAGAAGAGAGAGAGTACAGCTTtgggcggtttagttgttagatggtggaagtacttgcgacgcctactacccttttcaccaagGCTGTACGCTCCCTCTTCTTCtcttagctttttatgat	3'	New	gp1a	((((((((((((((..(((((((((.(((.((((((((((((..((...((....(((..((((...((....))..))))..)))..))..)).)))))))))))).))).)))))))))..))))))))).)))))	138	45.7	-59.5	0.9	11.4441	8.24643	15.3193	3.56812	middle
osa-miR5337a_L-1R+4	AATTACTTGTCGTTCTAGCTTTGC	24	cctccatttcaAATTACTTGTCGTTCTAGCTTTGCcactagtcaaacatttctatttttcaccatccatttttggaaattcgtgtaggttaacatgcaatatatattatggaagtatttctcatggtgaatctaaaaacataaaccttatgatgttaaactatatgaatttctacaagttgatgttcatataaacatttgatttaggacaaagctagaacggcaagcaatttgaaatgagggga	5'	Diff	gp1a	(((((((((((((((.((((((((((((((((((((...(((((((..(((.(((.......((((.((((.(((((((((((((((.(((((((.((.((....(((((.......(((.......)))........)))))....))))))))))).))))))))))))))).)))).))))...))).)))..)))))))..)).)))))))))))))))))).))))))))))).)))).	243	31.6	-87.6	1.1	0.572203	1.58585	3.44684	0	low
osa-MIR5337a-p3_1ss16GC	TTGACTTAGGACAAACCT	18	ccttcaTTTCAAATTACTTGTCGTTCTAgctttgtccttaaacatgtatatctttgaccatcaatttttaaaaactcatatggtttaacatcatatgatttttttttagattcactgacaaatactttaataaatacaactcatattttgaactatacggatttctaaaaattgatggtcaaagatatacatgcTTGACTTAGGACAAAGCTagaacaaaaagtatttgagtactaga	3'	New	gp1a	.((....((((((.(((((...(((((((((((((((((((.((((((((((((((((((((((((((((.(((..(.((((((((((....((((((......((((......................))))......)))))).)))))))))).)..))).)))))))))))))))))))))))))))).)))....))))))))))))))))...)))))))))))....)).	236	27.3	-88.7	1.4	0	0.634341	0.765964	0	low
osa-MIR5337a-p5_1ss22AT	TTTCAAATTACTTGTCGTTCTT	22	ccttcaTTTCAAATTACTTGTCGTTCTAgctttgtccttaaacatgtatatctttgaccatcaatttttaaaaactcatatggtttaacatcatatgatttttttttagattcactgacaaatactttaataaatacaactcatattttgaactatacggatttctaaaaattgatggtcaaagatatacatgcTTGACTTAGGACAAAGCTagaacaaaaagtatttgagtactaga	5'	New	gp1a	.((....((((((.(((((...(((((((((((((((((((.((((((((((((((((((((((((((((.(((..(.((((((((((....((((((......((((......................))))......)))))).)))))))))).)..))).)))))))))))))))))))))))))))).)))....))))))))))))))))...)))))))))))....)).	236	27.3	-88.7	1.4	1.71661	1.58585	0.382982	0	low
osa-miR5339_R-1	CAGATAGAGAATCTTCTCAG	20	atgctgtaaggcatcgttaaCAGATAGAGAATCTTCTCAGaaaattctccaaatttgatgtttgaaatctgactgattctttgagaactgtgagcctgtagttaagctatcagcttgaaatcctttactgcagcactacatactccggaaccttgttactgttattagccaccagcaagccagctcaatttacagttagtgccaccacaaaaggactcttcccagttatatgtaagctataccacccagatattcagctacaccttgaaggcataagaagcatatgcttttggatacaatcaaatggagaatctgaTGGGAATATTCTTTATCTGTTaacaacaaacaaaggctcag	5'	Diff	gp1a	(((((....))))).(((((((((((((((((.((((((....((((((((..((((((..((((((((((...((.(((((...((((((((((((((((((((((.....))))).........))))))).............((...((((((..((........))..)))))))).)))).....)))))).(((....)))..))))).)).....((((.......))))........))))).))))).......(..((((((((.......))))))))..).....))))))))))))))....)))))).))))))))))))))))).................	325	38.9	-95	0.7	0	1.26868	0	1.78406	low
osa-MIR5339-p3	TGGGAATATTCTTTATCTGTT	21	atgctgtaaggcatcgttaaCAGATAGAGAATCTTCTCAGaaaattctccaaatttgatgtttgaaatctgactgattctttgagaactgtgagcctgtagttaagctatcagcttgaaatcctttactgcagcactacatactccggaaccttgttactgttattagccaccagcaagccagctcaatttacagttagtgccaccacaaaaggactcttcccagttatatgtaagctataccacccagatattcagctacaccttgaaggcataagaagcatatgcttttggatacaatcaaatggagaatctgaTGGGAATATTCTTTATCTGTTaacaacaaacaaaggctcag	3'	New	gp1a	(((((....))))).(((((((((((((((((.((((((....((((((((..((((((..((((((((((...((.(((((...((((((((((((((((((((((.....))))).........))))))).............((...((((((..((........))..)))))))).)))).....)))))).(((....)))..))))).)).....((((.......))))........))))).))))).......(..((((((((.......))))))))..).....))))))))))))))....)))))).))))))))))))))))).................	325	38.9	-95	0.7	1.14441	3.1717	3.82982	0	low
osa-miR535-3p	GTGCTTTCTCCCGTTGTCACT	21	ggcggTGACAACGAGAGAGAGCACGCcggtgcggcggtcacggtgagccggcccgcggcggcgtacctgcGTGCTTTCTCCCGTTGTCACTgcc	3'	Yes	gp1a	(((((((((((((.((((((((((((.((((((((((...(((....)))..)))).....)))))).)))))))))))).)))))))))))))	94	71.3	-68	1	10.2997	21.5676	8.4256	0	middle
osa-miR535-5p	TGACAACGAGAGAGAGCACGC	21	ggcggTGACAACGAGAGAGAGCACGCcggtgcggcggtcacggtgagccggcccgcggcggcgtacctgcGTGCTTTCTCCCGTTGTCACTgcc	5'	Yes	gp1a	(((((((((((((.((((((((((((.((((((((((...(((....)))..)))).....)))))).)))))))))))).)))))))))))))	94	71.3	-68	1	154.495	41.8665	55.1494	62.4421	middle
osa-miR5484_R+2	AACCGAGCGCGCTGTTGATTAAT	23	ggcggccggctgcggcgacggcggcttggatgggtcgccttcctcccttgctgctcggatgaaccctcgccgcatgcatcgcgatcttgatattcttggcatggaattaatagcgtctcttttttatcccccttacggttcttgatctccagcgcttctctgaattctctggttcttcttgctcgctcaatttacttgttttgttttctcgattgattggttgcctgatcagctgtgctgtggatgcatgcgatgttgcaaAACCGAGCGCGCTGTTGATTAATcttatctc	3'	Diff	gp1a	....((((((((((((((.((((((..((..(((......)))..))..)))))).((.....)).)))))))).))..(((.........(((((......))))).....)))....................))))..((((((..((((((......((((......)))).....(((((............(((((((....(((.(((((..(....)..)))))..((((.......)))).)))....))))))))))))))))))..)))))).........	142	51	-84.7	0.6	1.14441	0	5.36175	0	low
osa-MIR5485-p3	TGACATTGCTCTGATACCAATTGT	24	cttggagtggtgacaactggtagcagagcaatgtcatctccacttgccggttgttcctggtatgtcgagggatactggtgcTGACATTGCTCTGATACCAATTGTcggcactctaggc	3'	New	gp1a	(((((((((..(((((.(((((.(((((((((((((((((.((.((((((......)))))).)).))))...........))))))))))))).))))).)))))..))))))))).	117	51.7	-58.7	1	1.14441	1.90302	0	1.78406	low
osa-MIR5487-p3_1ss1AG	GAATTAATGGCCTGTATT	18	agaacagctaaaagatgtgcatgtagttccggcttaattaagcgagtttggtgttatgacaagctggttggagtactcgtatttgatgaacatcctcattttaaaattttaatgattggaagagtgaaatattgagtagatggcatcatggctatgcatatgctctcttcccatacttaAAATTAATGGCCTGTATTgcatgtcacactaccgctgttgg	3'	New	gp1a	..((((((....((.((((((((((((...((((......(((.((((((.........)))))).)))(((....((((.....))))...))).........((((((((..((.(((((((....((((...((..(((((......)))))))))))...))))))).))..))))))))...))))...)))))))).))))))...))))))..	216	38.2	-58	0.7	0	0	0.765964	0	low
osa-miR5493_R+1	AGCCGGGCTCGGTCGCGCGTGC	22	cagaggcgggctccgtgccggcctgcccagctgcagatctcggatgtttccctgagacaaaaacagagaaggaagaggcccatgtaagatgggctttcaagtcagctcaagcacccacttctcactaccgatgtcctctacaagcactattccctcgattagtaccataccgcttgccgaacgacgccaagaccagcttaaatacgcgcttcccaccatctccaccAGCCGGGCTCGGTCGCGCGTGCctgttactc	3'	Diff	gp1a	.((..((((((..((((.(((((.((((.((((.((((.((((.((((((...))))))......((((((...(((((((((.....))))))))).......((....)).....))))))....)))).(((.((..(((((((((.((....)).))))........)))))..))..))).....((...((........))...)).....))))....)))).))))..))))))))).))))))..)).	255	56.8	-81.8	0.6	27.4657	28.5453	12.2554	39.2493	middle
osa-miR5501_1ss7GA	TCTTGTAGCTAGAAGGGTGAG	21	atctttgccgattattccttctgcaccacaaggatgccatgaggttcccttccttctgtagacagatatggtgcaaggtggaactttccacatgatagggaaggcaccgtgaggtagggaatggtgtgccttccttcgtgcaagagggaaaagagggatgtcagagccagcatagatgattgcagcggaccagggtgattggagcaggctcctccccttgtttggtgccggttggttgtgcctgctatggctttccctgccagcatcaagccatcaactgtgatgggggtgcgcaagggagggatgcacatttgggataagcaaagatgttgatcTCTTGTGGCTAGAAGGGTGAGgggcaaaata	3'	Diff	gp1a	...((((((..(((.((((((((..((((((((((.(((....(((((((((((((((....))).((((((((...(((((....)))))............)))))))).((((((((..((..(.(((((((((......))))))....))).)..))..(((((((((((..((..(((.(..((.((((.((..((((....)))))))))).))..).)).)..))..))))))......))))).)))))))).(((((...((((((....)))))).)))))..)))))))))).)).....)))....((((....)))).))).))))))).)))))))))))..))))))...	360	52.2	-146.3	0.8	0	0.634341	0.765964	0	low
osa-miR5504_R+1	AGTGACGGGAGGACTGCAAGGT	22	attgctgaattttgttcgttggagcttgttctgttattttatttgcactgccgtaggaaatacacAGTGACGGGAGGACTGCAAGGTtcttcagcttt	3'	Diff	gp1a	...((.((((...((((....))))..)))).))...........(((((..(((.....))).)))))...((((((((....))))))))......	20	41.8	-22.7	0.6	3.43322	1.26868	3.82982	7.13624	low
osa-MIR5506-p3_1ss18TG	AGCCCATCAAGGTGACGGC	19	accagttgtatggatcgcttcgtctgatggtcctcctattgactcaagtggacgtgactgaaccctaggagtgctcAGCCCATCAAGGTGACGTCgatgcagatgacattg	3'	New	gp1a	....((..(.((.(((((.((..(((((((..((((((.....(((.((.......)))))....)))))).((...)))))))).)..)).).)))).)).)..))....	103	51.4	-27.7	0.5	0	0.634341	0	0	low
osa-miR5508	TAGATGGCTGATCTGGTGTGG	21	gctattgaacTAGATGGCTGATCTGGTGTGGcttggctttgggtaagaaggattggcctctgtctagtgcctcactttccttctgcggttctgtctactgtcctggtttggaagaagtcaaaccaagccagatcagccatctagttgagtctc	5'	Yes	gp1a	...(((.(((((((((((((((((((..(((.((((((((..(((.((((((..(((((......)).)))......)))))))))..............(((......))).)))))))).)))..))))))))))))))))))).)))...	147	49	-69.1	0.9	1.14441	0	3.06386	0	low
osa-MIR5510-p3	CTCAGGAGTGGATTGGGCTTC	21	gttggctcaaaggctgatccactccagaggaggtttcgtaggacagatcccctcgattcattgtcactcgttcatggatcatcccgatgaacatcCTCAGGAGTGGATTGGGCTTCaagacagca	3'	New	gp1a	((((.((..(((.(..(((((((((.(((((...(((((.(((..(((((...(((...........))).....))))).)))..)))))..))))).)))))))))..).)))..)).)))).	124	51.2	-52.3	0.8	2.28881	1.90302	0.765964	0	low
osa-MIR5512a-p3	CAAATAGGATATGGTAATGCT	21	ctcttgtattttttTTTAGCATTACCATATCCTAtttggcaatgaatttcatatactagagtatgttcttaagattggattgtctaaagtgaaattcattgcCAAATAGGATATGGTAATGCTaaaaaaatacatga	3'	New	gp1a	.((.(((((..(((((((((((((((((((((((((((((((((((((((.(((((....)))))..(((.((((......)))).))).)))))))))))))))))))))))))))))))))))))))))))).))	136	27.7	-69.4	1.8	1.71661	0	0.382982	0	low
osa-MIR5512a-p5	TTTAGCATTACCATATCCTA	20	ctcttgtattttttTTTAGCATTACCATATCCTAtttggcaatgaatttcatatactagagtatgttcttaagattggattgtctaaagtgaaattcattgcCAAATAGGATATGGTAATGCTaaaaaaatacatga	5'	New	gp1a	.((.(((((..(((((((((((((((((((((((((((((((((((((((.(((((....)))))..(((.((((......)))).))).)))))))))))))))))))))))))))))))))))))))))))).))	136	27.7	-69.4	1.8	0	0	0.382982	0	low
osa-miR5513	TAACAAAGGACAACAGACTGA	21	gtcaTTATTCTTCAGTCCGTTGTCCtttgtgataacatatctgtacttatacgtttgttcatttaggatagacaaggctcaaagccacgctagctgacattagccggatatgttaTAACAAAGGACAACAGACTGAagaataatga	3'	Yes	gp1a	.((((((((((((((((.((((((((((((.((((((((((((.........((((((((.....))))))))..(((.....)))..(((((......))))))))))))))))).)))))))))))).))))))))))))))))	145	37.7	-71.7	1.3	2.28881	12.0525	7.65964	5.35218	middle
osa-MIR5513-p5_1ss14CA	TTATTCTTCAGTCAGTTGTCC	21	gtcaTTATTCTTCAGTCCGTTGTCCtttgtgataacatatctgtacttatacgtttgttcatttaggatagacaaggctcaaagccacgctagctgacattagccggatatgttaTAACAAAGGACAACAGACTGAagaataatga	5'	New	gp1a	.((((((((((((((((.((((((((((((.((((((((((((.........((((((((.....))))))))..(((.....)))..(((((......))))))))))))))))).)))))))))))).))))))))))))))))	145	37.7	-71.7	1.3	0	0.634341	0	0	low
osa-MIR5515-p3_1ss8AT	TGGGCCGTTGGTTGTTCT	18	aaattgtttggttcagttggggagacgatcacgccttaattggaatgagagacttcgggagttttagttattctatttggacacccaaaTGGGCCGATGGTTGTTCTacaggtgaaaacaatgt	3'	New	gp1a	..((((((...((((..((..((.((((((((((((....(((((((((((((((...)))))))..)))))))).((((....))))..)))).).)))))))))..))..))))))))))..	120	41.9	-33.1	0.6	0	0.634341	0	0	low
osa-MIR5523-p3	TAAAATATGTTGACATGAGGAG	22	tactagaaaacaagtaagtgtaattccccctaaacatTAAAATATGTTGACATGAGGAGgaacatatttactagttatattgtc	3'	New	gp1a	........(((.(((((((((..((((.(((.(((((......)))))......))).)))).))))))))).)))........	68	29.8	-16.9	0.7	0	0	0	1.78406	low
osa-MIR5525-p3_1ss19CT	TTTTTTGGTTTGGTCTCATAGCA	23	gatgtacaagtgaaccttgGGAGCGATCTGAAACGAATTCcttgttctcatgaaaatagtcatgaatgcggccccaatgtgttccatgagattgatccatccctttaccgcattaaaagaaacatttatccatgccgacaccaaaaggttgtcttcctccaaaatgaatttttcggatcTTTTTTGGTTTGGTCTCACAGCAgcattt	3'	New	gp1a	(((((......((((.(((((.((.....(((.....)))...((..((((((......))))))..)).)))))))...))))..((((((..(.(((........(((.....(((((..(((((.........((((((....)).))))........)))))..))))))))........))).)..)))))).....))))).	73	40.9	-43.8	0.5	0	0.634341	0.765964	0	low
osa-MIR5525-p5_1ss14AT	GGAGCGATCTGAATCGAATTC	21	gatgtacaagtgaaccttgGGAGCGATCTGAAACGAATTCcttgttctcatgaaaatagtcatgaatgcggccccaatgtgttccatgagattgatccatccctttaccgcattaaaagaaacatttatccatgccgacaccaaaaggttgtcttcctccaaaatgaatttttcggatcTTTTTTGGTTTGGTCTCACAGCAgcattt	5'	New	gp1a	(((((......((((.(((((.((.....(((.....)))...((..((((((......))))))..)).)))))))...))))..((((((..(.(((........(((.....(((((..(((((.........((((((....)).))))........)))))..))))))))........))).)..)))))).....))))).	73	40.9	-43.8	0.5	0	0	0.765964	0	low
osa-miR5526_L+2R+1	ACAAAGGTAGAGTCAGGTATGAGC	24	ggatgtgggattcaaactcaagacctctcacctcagctctcaaacacattaccataccatctactacacacatctgacttggatagagatgttttttttaactaagcctagaagcatctttcaccaaccgatactaaaaatatctttagttctagttggtaacaccaacctagactaaaaattcttctacaattcgaacctacacattctaagggcatatacAAAGGTAGAGTCAGGTATGAGctctacgtta	3'	Diff	gp3	.(((((((..((((.(((...((.((((.((((..(((((......................................((((..((((((((((((.............))))))))))))..)))).(((..........((.((((((.((((((((.....)))).)))))))))).))...........)))...............)))))........)))))))))).))).))))..))))))).	251	37.9	-53.8	0.6	2.28881	4.44038	2.29789	1.78406	low
osa-MIR5529-p5_1ss8AG	TTGAAAAGAAAAAGTAGGT	19	atatgtgtgagcgtggtgttgcgtgtgatgtttgtagtgaaaTTGAAAAAAAAAAGTAGGTttagtatgcataaataaatgttctcattatttgtgtggatgatttagaaacggacgaactaattacataccggggtaagatcgattgaaattccattagagcgcaatgaatccccgagacaattgaattacaccaatgatcgcccaaaaaaataaagagtacaaagtcatgtcaccgaggctaaattcgcctcactacttgtgtggatgtacaaaagagaccattaatttcaatctacagtttcatccatggacaccgcattgtccattg	5'	New	gp1a	......(((..(((((((((.((((.((((.(((((((((((((((.............(((((.......)))))...((.((((.((((((...(((..((((..........................(((((.....((.((((...(((.....)))..))))))..))))).....((((........))))))))..)))...))))))...(((((.............(((((.......))))).((((....)))).)))))....)))).)))))))))))..))))))...))))))))))))))))...)..)))..	323	37.5	-75.1	0.6	1.14441	0	0	0	low
osa-miR5531_L+2R-3	TGACTGACTGCCTTGAGCTCC	21	ggattcaagctggTGACTGACTGCCTTGAGCTCCgggcatggttctaccttgcacttgaggagtatgaggctgcagtgcgggatatca	5'	Diff	gp1a	.(((((..((.....((((...(((((..((((((((((.((.....)).))).))...)))))..)))))..))))))..)).))).	86	54.5	-30.3	0.6	0	0.634341	0	0	low
osa-MIR5532-p3_1ss18TC	GGATTTTTAGGATCGTTCAGG	21	cctcTTTTGGATTCTTAAGACCACCCTTgtagtaggataccgtctgctttgggttctttattatattatctccttcgagGGATTTTTAGGATCGTTTAGGctatatttagtctattttggctatggaatatatgacaaaggtggagtcttggag	3'	New	gp1a	.((((...(((((((.......((((....((((((......))))))..)))).((((.((((((....(((....((.((((.....))))...(((((((....)))))))......))..)))..)))))).))))..))))))).))))	153	38.3	-36.3	0.6	0	0.634341	0	1.78406	low
osa-MIR5532-p5	TTTTGGATTCTTAAGACCACCCTT	24	cctcTTTTGGATTCTTAAGACCACCCTTgtagtaggataccgtctgctttgggttctttattatattatctccttcgagGGATTTTTAGGATCGTTTAGGctatatttagtctattttggctatggaatatatgacaaaggtggagtcttggag	5'	New	gp1a	.((((...(((((((.......((((....((((((......))))))..)))).((((.((((((....(((....((.((((.....))))...(((((((....)))))))......))..)))..)))))).))))..))))))).))))	153	38.3	-36.3	0.6	0	1.26868	0	1.78406	low
osa-MIR5533-p3	CATGAAGGCTTCTGGCAAAGA	21	ctccctgactcctctttgccagaagccctcatggcagctgttgagagaggtgctcatgcaccTCAGATGGGGATACGCCAAGCAtccttattttatagctgccatagcaattccctgataaggatgcttggcgtatccccatctgctggcagctataaaatttatagctgccatagcaattccctgataaggatgcttggcgtatccccatctgaggtgcatgagcacctctctcaacagttgcCATGAAGGCTTCTGGCAAAGAggagtcaggga	3'	New	gp1a	.((((((((((((((((((((((((((.((((((((((((((((((((((((((((((((((((((((((((((((((((((((((((((((........((((.((((....(((....))).))))))))...........(((((((((((((((...)))))))))))..)))).......)))))))))))))))))))))))))))))))))))))))))))))))))))))))))))))))).))))))))))))))))))))))))))	275	50.4	-223.7	1.6	2.28881	3.80604	4.59578	1.78406	low
osa-MIR5533-p5	TCAGATGGGGATACGCCAAGCA	22	ctccctgactcctctttgccagaagccctcatggcagctgttgagagaggtgctcatgcaccTCAGATGGGGATACGCCAAGCAtccttattttatagctgccatagcaattccctgataaggatgcttggcgtatccccatctgctggcagctataaaatttatagctgccatagcaattccctgataaggatgcttggcgtatccccatctgaggtgcatgagcacctctctcaacagttgcCATGAAGGCTTCTGGCAAAGAggagtcaggga	5'	New	gp1a	.((((((((((((((((((((((((((.((((((((((((((((((((((((((((((((((((((((((((((((((((((((((((((((........((((.((((....(((....))).))))))))...........(((((((((((((((...)))))))))))..)))).......)))))))))))))))))))))))))))))))))))))))))))))))))))))))))))))))).))))))))))))))))))))))))))	275	50.4	-223.7	1.6	2.28881	1.90302	2.29789	0	low
osa-MIR5534a-p3_1ss16GA	ATTCTAGCTGTTGTCATCGAGGCG	24	aacttTAGCGCCTTGACGACAACAGCTAgaatggtcgcggcgacgaaggattgtcccccgatgaggccgccATTCTAGCTGTTGTCGTCGAGGCGctaaagt	3'	New	gp1a	.((((((((((((((((((((((((((((((((...(((((..((..((........))..))..)))))))))))))))))))))))))))))))))))))	101	55.9	-70.8	1.2	0	0.634341	0	0	low
osa-MIR5534a-p5_1ss12CT	TAGCGCCTTGATGACAACAGCTA	23	aacttTAGCGCCTTGACGACAACAGCTAgaatggtcgcggcgacgaaggattgtcccccgatgaggccgccATTCTAGCTGTTGTCGTCGAGGCGctaaagt	5'	New	gp1a	.((((((((((((((((((((((((((((((((...(((((..((..((........))..))..)))))))))))))))))))))))))))))))))))))	101	55.9	-70.8	1.2	0	0	0.765964	0	low
osa-MIR5535-p5_1ss11TG	TTTTTGTTTTGGTTTTTT	18	cccgaactcgtctgcgtgattgaagtctgcatcccccatgagaggaatagtgtctttggtgctgccatgccaatccgatctattccctttcttttTTTTTGTTTTTGTTTTTTcatgtttgcatgatcggtgatcaggccttttttccccacgctgttcagattcatggtggtttttcttgtcgattcaatcttctatgctttatggttgcaattttcccaggttttagtttagtgtttataactagacatgaaaagacaagatatgtatttttttcgcaggggtagagtgagaatccggatgcagcatcaatgcagatgaggattat	5'	New	gp1a	......(((((((((((...(((.(.((((((((.....(((((((((((.(((.(((((........)))))...)))))))).)))))).........(((((..((((.(((((....)))))..(((......)))......((((.(((..(........)..))).....(((((((..((((........(((.........)))................(((((((.......))))))).))))..))))))).................)))).))))..)))))..))))))))).))))))))))))))......	196	40.5	-92.1	0.7	1.14441	0	0	0	low
osa-miR5536_R+2_1ss22GA	AATGGTAGTGACATTATGGTAAAG	24	tgaggatcctctaacataatatcattatcattacAGTTACTGGTATGTAGATCTCACCctcctattgccccacatatcattgtctatattttttttaggaatgtcagtacctatAATGGTAGTGACATTATGGTAGAGgatgtgaa	3'	Diff	gp1a	.....((((((((.((((((.((((((((((((.((.(((((..((.............(((((.......(((......)))............)))))))..))))).)).)))))))))))).)))))).)))))))).....	136	34.9	-42	0.8	0	1.26868	1.53193	0	low
osa-MIR5536-p5	AGTTACTGGTATGTAGATCTCACC	24	tgaggatcctctaacataatatcattatcattacAGTTACTGGTATGTAGATCTCACCctcctattgccccacatatcattgtctatattttttttaggaatgtcagtacctatAATGGTAGTGACATTATGGTAGAGgatgtgaa	5'	New	gp1a	.....((((((((.((((((.((((((((((((.((.(((((..((.............(((((.......(((......)))............)))))))..))))).)).)))))))))))).)))))).)))))))).....	136	34.9	-42	0.8	1.14441	0.634341	0	1.78406	low
osa-miR5537_L+4R-2	TGGCAATGTTTGTATGGATCGTTT	24	ttgttttattaattgactagaaaaatgtccgtgcattacaacgggtgaaaaatttctaatgataatatatatttttcatgcataaccatgtcaaTGGCAATGTTTGTATGGATCGTTTgtagctaaaaca	3'	Diff	gp1a	.(((((((........(((.(((...(((((((((.........(((((((((.................)))))))))((((..((((....))))..)))).)))))))))..))).))).)))))))	129	29.2	-25.9	0.7	0	2.53736	0	0	low
osa-miR5538_L+1R-2	TACTGAACTCAATCACTTGCT	21	atgaggaactACTGAACTCAATCACTTGCTGCcgttactcaacagttttctgttgaggtctatcccgtagaggtagtcaaattagaacgggaggagaggaggtgagtaggggtagttcaatgg	5'	Diff	gp3	.....((((((((..(((((.((.(((.((.(((((.((((((((....))))))))..(((((.......))))).........))))).))..)))))..)))))...)))))))).....	113	46.3	-42.9	0.8	0	1.90302	0.765964	5.35218	low
osa-MIR5539a-p3	CGCGCTAGTGCGCTCAATCCGTTG	24	gattcaaagcaagaaaaCGGATGCGCGTGCTAACGCTttCGCGCTAGTGCGCTCAATCCGTTGcttgtttggaaca	3'	New	gp1a	..(((.(((((((..((((((((.(((..(((.(((....))).)))..))).).))))))).))))))).)))..	72	50	-34.1	0.9	0	1.26868	0	1.78406	low
osa-MIR5539a-p5	CGGATGCGCGTGCTAACGCT	20	gattcaaagcaagaaaaCGGATGCGCGTGCTAACGCTttCGCGCTAGTGCGCTCAATCCGTTGcttgtttggaaca	5'	New	gp1a	..(((.(((((((..((((((((.(((..(((.(((....))).)))..))).).))))))).))))))).)))..	72	50	-34.1	0.9	1.14441	3.80604	4.59578	5.35218	low
osa-MIR5540-p3_1ss21TC	GCGAGATCGACGGTATATTTC	21	ttttgcgataatataacgtcgatctcgcacgatctcgcacaaccgTTGCGCGAAAATGACGTGgatgtgacattgcagacggtattgcgcattgaaagtacgagaccgcaccgtgcacgataattaatcactaattattattagctaatagttaattatgtacttgatcactaattaaatggagccggttaatactgtcgcagactgtttcagcaagacctcgctctttcatttcgtaagaccgcgcggtctcgcacatagcccacgcgataccgcctgcgacgtcacgcatccgttattttcgcgcaatgattgtGCGAGATCGACGGTATATTTTcgcaaa	3'	New	gp1a	.(((((((.((((((.((((((((((((((((((..........(((((((((((((((((.((.((((((.((((((.((((((((((........((.(((((((((...(((((..(((((((....(((((....)))))....))))).))..))))).................(((((.((((....(((..((.....))..)))...))))..)))))......((....))....))))))))).))........)))))))))).)))))).))))))..))))))))))))))))))))))))))))))))))))).)))))).)))))))	342	45.5	-149.8	1	2.28881	1.90302	1.53193	3.56812	low
osa-MIR5540-p5_1ss18GT	TTGCGCGAAAATGACGTT	18	ttttgcgataatataacgtcgatctcgcacgatctcgcacaaccgTTGCGCGAAAATGACGTGgatgtgacattgcagacggtattgcgcattgaaagtacgagaccgcaccgtgcacgataattaatcactaattattattagctaatagttaattatgtacttgatcactaattaaatggagccggttaatactgtcgcagactgtttcagcaagacctcgctctttcatttcgtaagaccgcgcggtctcgcacatagcccacgcgataccgcctgcgacgtcacgcatccgttattttcgcgcaatgattgtGCGAGATCGACGGTATATTTTcgcaaa	5'	New	gp1a	.(((((((.((((((.((((((((((((((((((..........(((((((((((((((((.((.((((((.((((((.((((((((((........((.(((((((((...(((((..(((((((....(((((....)))))....))))).))..))))).................(((((.((((....(((..((.....))..)))...))))..)))))......((....))....))))))))).))........)))))))))).)))))).))))))..))))))))))))))))))))))))))))))))))))).)))))).)))))))	342	45.5	-149.8	1	2.28881	1.90302	0	1.78406	low
osa-miR5541_L+2_1ss22GC	AGTCAAGTGGTGTACTCTAAACA	23	gtccaatgAGTCAAGTGGTGTACTCTAAAGAaaaaaaatctaattaatttaaccacctaaaatagcttttccttttcctttttgggatttatcaccctaaactacaatacataaatcccaaaaaggaaaaaaactattttacgtgggtatattagacttttttctttagagtacaccacttaactcattggact	5'	Diff	gp1a	(((((((((((.((((((((((((((((((((((((..((((((........((((.((((((((.((((...(((((((((((((((((((..................))))))))))))))))))))))))))))))).))))....)))))).)))))))))))))))))))))))).))))))))))).	193	30.4	-94.5	1.6	0	0	1.53193	0	low
osa-MIR5542-p3_1ss4CT	TTATAATAGAAAAAATGGTAC	21	ttctacggtctttgagaaggtatcatgagatacaaaaaattTAGTGTAAAATTTAGTATCTTatgatacctcatagtacctaggtaccataagatactaaatTTACAATAGAAAAAATGGTACcttgtgatacctcctcaaggaacgtaaaa	3'	New	gp1a	...((((.((((((((.((((((((..((.(((......((((.(((.(((((((((((((((((.(((((..........))))).)))))))))))))))))))).)))).......))).))..)))))))).)))))))).))))...	73	30.9	-62.6	1.3	16.0217	20.9332	18.3831	12.4884	middle
osa-MIR5542-p5_1ss21TC	TAGTGTAAAATTTAGTATCTC	21	ttctacggtctttgagaaggtatcatgagatacaaaaaattTAGTGTAAAATTTAGTATCTTatgatacctcatagtacctaggtaccataagatactaaatTTACAATAGAAAAAATGGTACcttgtgatacctcctcaaggaacgtaaaa	5'	New	gp1a	...((((.((((((((.((((((((..((.(((......((((.(((.(((((((((((((((((.(((((..........))))).)))))))))))))))))))).)))).......))).))..)))))))).)))))))).))))...	73	30.9	-62.6	1.3	4.57762	1.90302	2.29789	0	low
osa-miR5788	TGGATGTGACATACTCTAGTA	21	aaaaaaacgattctagaacTGGATGTGACATACTCTAGTAcaatgaatctggatagaggtatatccagattcgtagtactaggatatgtcacatccagtactagattgattttttt	5'	Yes	gp3	((((((((((.(((((.(((((((((((((((..(((((((.(((((((((((((......))))))))))))).)))))))..))))))))))))))).)))))))).)))))))	116	33.6	-67.4	1.7	16.0217	20.9332	14.9363	5.35218	middle
osa-MIR5794-p3	TGAGGAATCACTAGTAGTCGT	21	catcgatatggctgcaagactgtttgcgattccccatgaaatccaaatatggaaatcaaaaggcttgaagtagatactgttggcatacacacaaccatagagttcatcttcagaaccaaatccacgttcttgaaaatatgaggagggtgctgctggaagaacaacaatcgctcatcgtgatggctgcccaccatggTGACCGTAGAAACTAGCATAGaaaaaagtagatatctcaagtgactttgttcatttacgttgggatagacaagtaactaccttttctattttagtttctatggtcactttggtggcagccatgatagacagaaacaaaggctcaccgatgaaacccaggacttgctctacttcaagcttattgttttctatattctggatttc…	3'	New	gp1a	(((.(((((.((((...((((..(...((((((.((.((((((((((((((((((.(((.((((((((((((((....((((.........))))....((((((...((((((((.........)))).))))..........((((..((.((......)).)).....((((((..(((((((.((((((..((((((((((((((((..((((((((..((((.((((((((((((..........)))).)))))))).........)))).))))))))..))))))))))))))))..)))))))))))))........((.........))..)))))).)))).))))))..)))))))))))))).))).)))))))))).))))))))…	139	41.3	-165.1	0.9	117.683	169.792	171.193	77.6066	middle
osa-miR5802_L-1_1ss11CT	TGGACTGTATTTTGTAAAGCGGA	23	agggatATGGACTGTACTTTGTAAAGCGGActctttcccctatataaggagggttcgtgtgcct	5'	Diff	gp3	(((.(((((((((...(((((((.((.(((.....))).)).)))))))..))))))))).)))	64	46.9	-22.7	0.8	0	0	1.53193	0	low
osa-miR5803_L+1R-6	TACCACTGTAGACGCTACG	19	taatgttacTACCACTGTAGACGCTACGtgtgagATAATAGGAGGATATAACCCACGTatcagcgcctgtaatgatagtgacattat	5'	Diff	gp1a	(((((((((((.((((((((...))))).))).....(((((..(((((.......)))))....))))).....))))))))))).	20	40.2	-24.3	0.7	0	1.90302	0	3.56812	low
osa-MIR5803-p3	ATAATAGGAGGATATAACCCACGT	24	taatgttacTACCACTGTAGACGCTACGtgtgagATAATAGGAGGATATAACCCACGTatcagcgcctgtaatgatagtgacattat	3'	New	gp1a	(((((((((((.((((((((...))))).))).....(((((..(((((.......)))))....))))).....))))))))))).	20	40.2	-24.3	0.7	0	0.634341	0	0	low
osa-MIR5805-p5_1ss16AG	GGTACAGGGGCAAGCGGC	18	cgacatcagcacgagtgatggcggcgtatacctgcgggaaggcggcggcggcatgaaGGTACAGGGGCAAGCAGCtgcgcggcgcagcctgctggagcacctccaagacgttgcggcacttgttctgctcaatacacaagcaaaataatgaggatagctagcgtttggggatgggccaggcggccaacatgacgaggtaatgatggagctgcttgtgcgccggcagaagtagtgggactgcatggatatggccacacagacacccagttggcctgcaggctctggcatcgaagttcttctcgcgccccgggagcactgcgctgcagctgcttgccccatccgcctccaccacgccgtcggatgtcgcctctgcaggtgcacgccgtcgccacccgtgtt…	5'	New	gp1a	(..((((((((((.(((..((((((((..((((((((..(((((((((((((.((.((((...(((((((((((((((..(((((((..(((..((((.(((((.(((((((((....((..((.((((.........))))....))..))....)).)))))))..))).)).....(((((((((...................(((((((.(((....))).)))))))(((.(((..(((......)))..)))...))).))))))).))..))))..))).........((((((.....))))))..))))))))))))))))))))))....)))).))....))))))....)))))))))))))))..))))))))..))).))))))…	406	61.9	-202.8	0.8	0	0.634341	0	1.78406	low
osa-miR5807	AGGAGGTCTGGAGAGTTATGTGGC	24	atctgaaagtAGGAGGTCTGGAGAGTTATGTGGCaggaagccaagccaggaaatgtaatgtaatcgacagctctaactgaaacatcccttataagttatttttagggaacaaacccttataagtaatcacacttcataatgaggcacattactcctctaactgaaacatcccttataagttatttttagggaacaaacccttataagtaatcacacttcataatgaggcacattactcatctataaaatcaatgtggatagattgatcatcatgacctacatgtgagctgtcgattagattagatttcctggCTTCCTGTCACATAACTCTCCacgcctcctattttcagatt	5'	Yes	gp1a	((((((((((((((((..((((((((((((((((((((.....(((((((((((.((((.(((((((((((((....((((......((((((((((((((..((((......))))...))))))......((((....((((.........))))....))))......))))))))((((((..((((......))))...))))))......))))..((((((((.((((.(((((((((.......))))))).)).)))).....)).))).)))..))))))))))))).)))).)))))))))))))))))))))))))))))))..)))))))))))))))).	352	37.4	-147.9	1.1	0	3.1717	2.29789	1.78406	low
osa-MIR5807-p3	CTTCCTGTCACATAACTCTCC	21	atctgaaagtAGGAGGTCTGGAGAGTTATGTGGCaggaagccaagccaggaaatgtaatgtaatcgacagctctaactgaaacatcccttataagttatttttagggaacaaacccttataagtaatcacacttcataatgaggcacattactcctctaactgaaacatcccttataagttatttttagggaacaaacccttataagtaatcacacttcataatgaggcacattactcatctataaaatcaatgtggatagattgatcatcatgacctacatgtgagctgtcgattagattagatttcctggCTTCCTGTCACATAACTCTCCacgcctcctattttcagatt	3'	New	gp1a	((((((((((((((((..((((((((((((((((((((.....(((((((((((.((((.(((((((((((((....((((......((((((((((((((..((((......))))...))))))......((((....((((.........))))....))))......))))))))((((((..((((......))))...))))))......))))..((((((((.((((.(((((((((.......))))))).)).)))).....)).))).)))..))))))))))))).)))).)))))))))))))))))))))))))))))))..)))))))))))))))).	352	37.4	-147.9	1.1	1.14441	1.26868	0.765964	0	low
osa-MIR5810-p3_1ss11GA	ATTTATCGGTATGGGATG	18	gtgcttcataaatgcttttctccacttagggttccgttagcaaccctccattaagtactataggatgaacagtgcATTTATCGGTGTGGGATGgacggaaccctaatggcgatggcatttatgggaca	3'	New	gp1a	.((..(((((((((((..((.(((.(((((((((((((..((.(((.((..((((((((...........)))))..)))..))...))).)))))))))))))))))).)).)))))))))))..))	127	45.3	-49.9	0.9	1.14441	0.634341	3.82982	3.56812	low
osa-MIR5813-p3	AGCAAAGGCAAGCAGCGACTC	21	tggtgagctaattttcatgaccaggtcactgcttgcctttgcagtaccattatgggttaccgtgccagattgagggaaggaatgaaaagggtaaAGCAAAGGCAAGCAGCGACTCtggtcatggaattggagcca	3'	New	gp1a	.(((...((((.(((((((((((((((.((((((((((((((..((((..(((((....)))))((.......))..............))))..)))))))))))))).))).)))))))))))))))).))).	133	48.1	-66.7	1	0	0	1.53193	0	low
osa-miR5814	AATCAAGTTAGGAACCATGCAAGT	24	ggctactggtAATCAAGTTAGGAACCATGCAAGTtgtttatgagttgtgccctctgtgcctagcgccatagatgactTGCAAGATTTCTAACTTGAGTGCCagtgtcc	5'	Yes	gp1a	(((.(((((((.((((((((((((...(((((((..((((((.((((..(.....)..)..)))..))))))..)))))))...)))))))))))).)))))))))).	107	46.3	-49.9	1	1.14441	2.53736	4.59578	12.4884	middle
osa-MIR5814-p3	TGCAAGATTTCTAACTTGAGTGCC	24	ggctactggtAATCAAGTTAGGAACCATGCAAGTtgtttatgagttgtgccctctgtgcctagcgccatagatgactTGCAAGATTTCTAACTTGAGTGCCagtgtcc	3'	New	gp1a	(((.(((((((.((((((((((((...(((((((..((((((.((((..(.....)..)..)))..))))))..)))))))...)))))))))))).)))))))))).	107	46.3	-49.9	1	0	0	1.53193	0	low
osa-MIR5816-p3	AGTATATAATAGATTTCTAGGATT	24	tctaggagtgtttgtaggagcgccacgtgaaaatgtaggagcgtatatAGGAAGTTTAATAGACTTTTAGTATATAATAGATTTCTAGGATTtctctaatttatttgagagtcacgtagcgttgtaaaagcatttgtaga	3'	New	gp1a	((((..(((((((.....(((((.((((((.....((((((.((((((..((((((.....))))))..))))))......)))))).....((((..........)))).)))))).)))))....)))))))..))))	52	34.3	-36.7	0.8	0	0.634341	1.53193	0	low
osa-MIR5816-p5_1ss13AG	AGGAAGTTTAATGGACTTTT	20	tctaggagtgtttgtaggagcgccacgtgaaaatgtaggagcgtatatAGGAAGTTTAATAGACTTTTAGTATATAATAGATTTCTAGGATTtctctaatttatttgagagtcacgtagcgttgtaaaagcatttgtaga	5'	New	gp1a	((((..(((((((.....(((((.((((((.....((((((.((((((..((((((.....))))))..))))))......)))))).....((((..........)))).)))))).)))))....)))))))..))))	52	34.3	-36.7	0.8	11.4441	19.0302	9.19157	12.4884	middle
osa-MIR5823-p5	TGGGGCTTAGGCTTAATGCCT	21	tgtttgaattggTGGGGCTTAGGCTTAATGCCTttggatgggctataaatggaattaaagttcccactatctgaaggaattgggtctaatctcttcctatccaaaca	5'	New	gp1a	.(((((.((.((..(((.((((((..(((.((((..(((((.........(((((....)))))..)))))..)))).)))..)))))).)))..)).)).))))).	105	40.2	-39.8	0.9	1.14441	0	0	0	low
osa-miR5825_1ss10GT	AAAACATCTTATAACCTGAAACGG	24	gtgctccctacgttttaaggttatatgacgttttaactttggttaaaaccaaactacttcaaatttaacttagtttatataccaaattagttttatgaaatcaatagctgaatatatttttataataaatttatgttgagttgaaaatattattattgttttctacaaacttgaattagtttgattttgaccaaaatcAAAACATCTGATAACCTGAAACGGgtcggtccac	3'	Diff	gp3	(((..((...((((((.(((((((..((.(((((...(((((((((((.(((((((.(((((..(((((..(((((((........((((((...((....))..)))))).((((....)))))))))))...)))))((.(((((((.......))))))).))....))))).))))))).)))))))))))...))))).))..)))))))))))))....))..)))	232	26.7	-58.7	0.9	1.14441	1.26868	1.53193	3.56812	low
osa-miR5827_R+2	TTTGTTGCAATTTGGACTACCTT	23	tattttcaccTTTGTTGCAATTTGGACTACCctaaaccacttcttcagcacatcaattccagcccaccggtgaactcctccacctctttgcagattcatatctttgctggaggagaggccagacatggctagggaagagagttgaggtggtccaaagtgcaacaaagtaaaaaata	5'	Diff	gp3	((((((...((((((((((.(((((((((((...(((..(((((..(((.(((.....((.(((....)))...((((((((.......(((((........))))))))))))).))......))))))..)))))...)))..))))))))))).))))))))))...))))))	176	44.9	-65.6	0.8	2.28881	0	0.765964	0	low
osa-MIR5829-p5	AATTATCAGGACCAGTAGGCGATG	24	gagagcAATTATCAGGACCAGTAGGCGATGgtaatgtgtcagagtcttcttcaacaatgtcaataggatgtgcataggtagacacatcattcaatccttcatggtcactactaccagatttgttatcaatgtcgcagcatgtttgctagtctatggcaagagagccattcgtattactgcctgagaaaagctctt	5'	New	gp1a	((((((.....(((((..((((..((((((((....(((((.((.((.....(((((.(((.....((((((..........)))))).............((((.......))))))))))))...........((((....)))))).)).))))).....)))).))))...))))))))).....))))))	195	42.1	-50	0.6	0	0.634341	0	0	low
osa-MIR5833-p5_1ss2GT	GTGCTCATCGGGCTCAGC	18	tcctctatctcctcctcGGGCTCATCGGGCTCAGCctcaaagcccggtggggagggagga	5'	New	gp1a	((((((..((((((..((((((....((((...))))...))))))..))))))))))))	60	65	-33.7	0.9	0	0	1.53193	0	low
osa-MIR6245-p5_1ss15AG	ATATTATAGGTGTCGGTTCT	20	agttttttttgatagagccgacacctatacttATATTATAGGTGTCAGTTCTagagaaaaaactggcaccaaaaaaacgacaccaaggtgaaccgacacctataatataagtataggtgtcggctctattaaaaaaaccg	5'	New	gp1a	...(((((((((((((((((((((((((((((((((((((((((((.((.((((........)))).))...........(((....)))....)))))))))))))))))))))))))))))))))))))))))))...	134	36.4	-75.3	1.5	1.14441	0	0.765964	0	low
osa-miR6246_R-4	TTGGGGATTTCCTGCCGGA	19	aaccctcagaTTGGGGATTTCCTGCCGGAggaagctttttggaggagctGCCTTTGGGAGGAACTCTTCCAGTTctgagggttt	5'	Diff	gp1a	(((((((((((((((((.(((((.((..(((.(((((.......))))).)))..)).))))).)).))))).)))))))))).	83	52.4	-47.4	1.1	4.57762	0	0	1.78406	low
osa-MIR6246-p3	GCCTTTGGGAGGAACTCTTCCAGTT	25	aaccctcagaTTGGGGATTTCCTGCCGGAggaagctttttggaggagctGCCTTTGGGAGGAACTCTTCCAGTTctgagggttt	3'	New	gp1a	(((((((((((((((((.(((((.((..(((.(((((.......))))).)))..)).))))).)).))))).)))))))))).	83	52.4	-47.4	1.1	1.14441	2.53736	0.765964	0	low
osa-miR6248_L-2R+2	TTTGAGGATGGAGGTAGTATC	21	gataaaatgctactacctctatccccaaatataagggactttgcctatgtaattacataggcaaaatccttaTATTTGAGGATGGAGGTAGTAtcagcttagg	3'	Diff	gp3	..(((..((.((((((((((((((.((((((((((((..(((((((((((....))))))))))).)))))))))))).)))))))))))))).))..)))..	99	36.9	-55.7	1.5	0	1.26868	3.06386	0	low
osa-miR6249a_L+3_1ss22GA	GCGCGTGAAGAGCTCGCCGGCAGC	24	ccatcccGCGCGTGAAGAGCTCGCCGGCGGCcatggccatctccaccgccgcgccgatgctgccttgccgacggcgattggg	5'	Diff	gp1a	((((((((((.(..(..(((((((((((((...(((......))))))))).)).)).)))...)..))).))).))).)).	81	73.2	-32.6	0.5	0	0	0	1.78406	low
osa-miR6250_R+1	GGGGATAGATCGACGCGTCAAGA	23	tgttttttttctttttggttgaaTCGTCCTCTCTTGTTCTTGttaaggtgggggcaccaatatatcaccatggtgccagccatctctgcgagaaGGGGATAGATCGACGCGTCAAGAaatcgtttc	3'	Diff	gp1a	.......((((((..((((((.((((((((((.....((((((..((((((.(((((((...........)))))))..))))))..))))))))))))).))))))).))..)))))).......	112	45.2	-47	0.8	24.0325	130.674	16.8512	16.0565	middle
osa-MIR6250-p5	TCGTCCTCTCTTGTTCTTG	19	tgttttttttctttttggttgaaTCGTCCTCTCTTGTTCTTGttaaggtgggggcaccaatatatcaccatggtgccagccatctctgcgagaaGGGGATAGATCGACGCGTCAAGAaatcgtttc	5'	New	gp1a	.......((((((..((((((.((((((((((.....((((((..((((((.(((((((...........)))))))..))))))..))))))))))))).))))))).))..)))))).......	112	45.2	-47	0.8	8.01084	9.51511	20.681	12.4884	middle
osa-miR6251	TGTGTAGCCACATTGTAAGGG	21	tggcatgccaTGTGTAGCCACATTGTAAGGGagtccttgtgcacatggtcaatctcgcagaaagcccactgcaatccaaatcttcttcacgattgttcctattcaccaaatcacccgtcttctcgaatgaccgcccaccatttccctctgttgctgttgctaacatccatggcccagggacccacttgcagcgtggctacatgtggcatgccac	5'	Yes	gp1a	((((((((((..(((((((((..((((((((.(((((((.((.((((((((.((..((((........))))......((((........))))..............................)).)))))................((((((....)).))))...))))).))))))))).))))))..)))))))))..)))))))))).	213	51.9	-85.6	0.8	1.14441	0	1.53193	1.78406	low
osa-MIR6253-p3	CAATCATTTTCCTCTCATTA	20	aTATCAATTAGAGGAAAGTGGGCagttgggttaagcttattctgttttctccaaCAATCATTTTCCTCTCATTAgacct	3'	New	gp1a	...(((((.((((((((((((...((((((..((((.......))))..))))))..)))))))))))).))).))...	73	36.7	-27.4	0.9	4.57762	11.4181	5.36175	14.2725	middle
osa-MIR6253-p5	TATCAATTAGAGGAAAGTGGGC	22	aTATCAATTAGAGGAAAGTGGGCagttgggttaagcttattctgttttctccaaCAATCATTTTCCTCTCATTAgacct	5'	New	gp1a	...(((((.((((((((((((...((((((..((((.......))))..))))))..)))))))))))).))).))...	73	36.7	-27.4	0.9	1.14441	1.26868	0.765964	3.56812	low
osa-miR6254	TGCTCCGGATATTATGGCATG	21	aattgcataaTGCTCCGGATATTATGGCATGtagcatataaccctagtcattatggtatcaaggtttcgcaaaacccagcattcactcaaatcataaaaaaaacaacttgttgacacatattcacttcatttttcatgccataaaccactatgtattgttcaaatgttggttacttgatcaggatgaccagtttaatcagtcaacgttttgaacattattatgtcaaggatggtaaaattagctgaaatttgaactaggatggattttatgatacttctaggttatagagcatagggttatgtgcctcgagtcataatatccggaggtttatgcaact	5'	Yes	gp3	..((((((((..((((((((((((((((..(..(((((((((((((........(((((((.(((((....)))))...(((((...................(((....)))............((((..(((((((((((.....((...(((.(((((((((((((..(..((((...((....))...))))..)..))))).)))))))).)))...)).....))))))........)))))..))))...))))).......)))))))((((.....))))...)))))))))))))..)..))))))))))))))))..))))))))..	334	34.6	-103.1	0.9	2.28881	0	0	0	low
osa-miR6255_R+1	TGGGAAAAATGGGCAGTTGAGTT	23	aaaccagtttTGGGAAAAATGGGCAGTTGAGTTcggccaatttatctatggtttcctcaACAATCATTTTTCCCACATGTtatca	5'	Diff	gp1a	..........((((((((((((...((((((....((((.........))))...))))))..))))))))))))..........	65	37.6	-25.8	0.8	0	0	3.82982	0	low
osa-MIR6255-p3	ACAATCATTTTTCCCACATGT	21	aaaccagtttTGGGAAAAATGGGCAGTTGAGTTcggccaatttatctatggtttcctcaACAATCATTTTTCCCACATGTtatca	3'	New	gp1a	..........((((((((((((...((((((....((((.........))))...))))))..))))))))))))..........	65	37.6	-25.8	0.8	2.28881	5.70906	3.06386	8.9203	low
osa-MIR6256-p3	CACATCTTGAATTCTTGATCTAGT	24	gtctaccggaactacacctacGACGAGTACTACAAGAAGTTCTGGagcagaaacctcgaccaagaacactgcttggagctcttcagaacaacacctacagaCACATCTTGAATTCTTGATCTAGTcgagaactggtttgtagtactcggttgtaggtgtaggtggtgttt	3'	New	gp1a	...((((....((((((((((((((((((((((((...((((((((((.((....))..(((((.......))))).))))..))))))...(((...(((....)))....((((((((...))))))))..)))))))))))))).)))))))))))))..))))...	164	45.9	-66	0.8	1.14441	0.634341	3.82982	0	low
osa-MIR6256-p5	GACGAGTACTACAAGAAGTTCTGG	24	gtctaccggaactacacctacGACGAGTACTACAAGAAGTTCTGGagcagaaacctcgaccaagaacactgcttggagctcttcagaacaacacctacagaCACATCTTGAATTCTTGATCTAGTcgagaactggtttgtagtactcggttgtaggtgtaggtggtgttt	5'	New	gp1a	...((((....((((((((((((((((((((((((...((((((((((.((....))..(((((.......))))).))))..))))))...(((...(((....)))....((((((((...))))))))..)))))))))))))).)))))))))))))..))))...	164	45.9	-66	0.8	0	1.26868	1.53193	0	low
osa-MIR7692-p3_1ss21TC	AGAATTGTCACTTACGATTGCTGC	24	cgtccaaacaagtcctccaaattaattatTTGGGTTAATATAGTTCTTGGATCcaaaaaagtgccacgtgagcatgccaagtcatcctcacatgcagcggtatgaatgaaatgaccattctacccttatataccacctagaaaagaaagaaaaaaaagaagataaatgttttcacacgtgtatgttcgttttAGAATTGTCACTTACGATTGTTGCtggcctgttatttttttctgtttgtgttttttctttcttttttatatggtatataaaggtagaatggtcatttcattcataccgctacatgcgaggatgacttggcatgcttacgtggcactttttgtgggtctaaggactatattaacccaaatgattaatttggatgacttgtttggtcg	3'	New	gp1a	((.(((((((((((.((((((((((((((((((((((((((((((((((((((((((((((((((((((((((((((((((((((((((.((((.(((((((((((((((((((((((((((((.((((((((((..((((((((((((((((((..((((((....))))))....(((...((((......))))...))).......................................))))))))))))))))))..)))))))))).))))))))))))))))))))))))))))).)))).)))))))))))))))))))))))))))))))))).)))))))))))))))))))))))))))))))))))))))).))))))))))).))	398	36.2	-246.5	1.7	4.57762	8.88077	6.89367	1.78406	low
osa-MIR7692-p5_1ss23TC	TTGGGTTAATATAGTTCTTGGACC	24	cgtccaaacaagtcctccaaattaattatTTGGGTTAATATAGTTCTTGGATCcaaaaaagtgccacgtgagcatgccaagtcatcctcacatgcagcggtatgaatgaaatgaccattctacccttatataccacctagaaaagaaagaaaaaaaagaagataaatgttttcacacgtgtatgttcgttttAGAATTGTCACTTACGATTGTTGCtggcctgttatttttttctgtttgtgttttttctttcttttttatatggtatataaaggtagaatggtcatttcattcataccgctacatgcgaggatgacttggcatgcttacgtggcactttttgtgggtctaaggactatattaacccaaatgattaatttggatgacttgtttggtcg	5'	New	gp1a	((.(((((((((((.((((((((((((((((((((((((((((((((((((((((((((((((((((((((((((((((((((((((((.((((.(((((((((((((((((((((((((((((.((((((((((..((((((((((((((((((..((((((....))))))....(((...((((......))))...))).......................................))))))))))))))))))..)))))))))).))))))))))))))))))))))))))))).)))).)))))))))))))))))))))))))))))))))).)))))))))))))))))))))))))))))))))))))))).))))))))))).))	398	36.2	-246.5	1.7	1.14441	4.44038	3.06386	3.56812	low
osa-MIR7693-p3_1ss22CT	TTCCCATGTTGAGGAGGCTGCT	22	gggcgatgaggaatcttctggaaggtgtggtgccACTCCGGCAGTCGCAGCCTCCtcaacatgggaatggcgacagttgggttgaggaggctagaggtttccgctcttcatcgatggctgtctgtccttgcctcctcggccctcgctgccgatgaagaacaagaagttatccggcggcgagggccgaggaggtgaggacggacgtccatcgatgaagagcgaaaacctccagcctcctcaactcaattgccgacaTTCCCATGTTGAGGAGGCTGCCactgccggagtggcaccgcaccttccaaaagattcctcatcgcc	3'	New	gp1a	.((((((((((((((((.(((((((((((((((((((((((((((.(((((((((((((((((((((((.((.(((((((((((((((((((.(((((((.((((((((((((((((..(((((((((..(((((((((((((((((((((((((...........)))).)))))))))))))))))))))..)))))))))..)))))))))))))))).))))))).))))))))))))))))))).)).))))))))))))))))))))))).))))))))))))))))))))))))))).))))))))))))))))	320	58.9	-295.6	1.6	3.43322	6.97775	0.765964	1.78406	low
osa-MIR7693-p5	ACTCCGGCAGTCGCAGCCTCC	21	gggcgatgaggaatcttctggaaggtgtggtgccACTCCGGCAGTCGCAGCCTCCtcaacatgggaatggcgacagttgggttgaggaggctagaggtttccgctcttcatcgatggctgtctgtccttgcctcctcggccctcgctgccgatgaagaacaagaagttatccggcggcgagggccgaggaggtgaggacggacgtccatcgatgaagagcgaaaacctccagcctcctcaactcaattgccgacaTTCCCATGTTGAGGAGGCTGCCactgccggagtggcaccgcaccttccaaaagattcctcatcgcc	5'	New	gp1a	.((((((((((((((((.(((((((((((((((((((((((((((.(((((((((((((((((((((((.((.(((((((((((((((((((.(((((((.((((((((((((((((..(((((((((..(((((((((((((((((((((((((...........)))).)))))))))))))))))))))..)))))))))..)))))))))))))))).))))))).))))))))))))))))))).)).))))))))))))))))))))))).))))))))))))))))))))))))))).))))))))))))))))	320	58.9	-295.6	1.6	5.72203	7.61209	6.89367	5.35218	low
osa-MIR7694-p5_1ss12CT	AAATATAGCAATCTAGTACTGGAT	24	acatccgttctaAAATATAGCAATCTAGTACTGGATgggatatatccctttatctagatttatttattagactaggatgtgtcctatcgagtcctacattgctatattttgtaatggaggg	5'	New	gp2	...((((((..(((((((((((((.(((.(((.((((((((((((((.....(((((.........)))))...)))))))))))))).))).))).)))))))))))))..))))))...	115	34.7	-50.5	1.2	4.57762	10.7838	7.65964	0	middle
osa-miR810a_R-1	TCATAAGCCCACCACATGTG	20	aatattcactatggttgccaTCATAAGCCCACCACATGTGGctcgcatgcttaaataactaacggcataattagatcacttgatgacgacgtatatcggtgttcgctatatatactatctactggtaagtatatatagcgaacaccgatatgcgtcatcatcAAGTGATTTAATTATGCCGTTagttaagcatgcgagccacatgtggtgagcttacgatgacgaccacagtttgtt	5'	Diff	gp3	.......(((.((((((.((((.(((((.((((((((((((((((((((((....(((((((((((((((((((((((((((((((.((((((((((((((((((((((((((((((((....))).))))))))))))))))))))))))))))).))))))))))))))))))))))))))))))))))))))))))))))))))))).))))).)))).)))))).))).....	225	40.5	-169	1.8	1.14441	0	2.29789	0	low
osa-miR810b.1	TGAACACCGATATGCGTCATC	21	agcccaccacatgtggctcgcatgcttaaataactaacggcataattagatcacttgatgACGACGTATATCGGTGTTCGCtatatatactatctactggtaagtatatctttaatatacttaccagtagatagtatatatagTGAACACCGATATGCGTCATCatcaagtgatttaattatgccgttagttaagcatgcgagccacatgtggtgagcttacg	3'	Yes	gp1a	(((.((((((((((((((((((((((....(((((((((((((((((((((((((((((((.(((((((((((((((((((((((((((((((((((((((((((((((.....))))))))))))))))))))))))))))))))))))))))))))))).))))))))))))))))))))))))))))))))))))))))))))))))))))).)))....	219	38.6	-176.6	2.1	56.0759	57.0906	78.8943	74.9305	middle
osa-MIR810b-p5	ACGACGTATATCGGTGTTCGC	21	agcccaccacatgtggctcgcatgcttaaataactaacggcataattagatcacttgatgACGACGTATATCGGTGTTCGCtatatatactatctactggtaagtatatctttaatatacttaccagtagatagtatatatagTGAACACCGATATGCGTCATCatcaagtgatttaattatgccgttagttaagcatgcgagccacatgtggtgagcttacg	5'	New	gp1a	(((.((((((((((((((((((((((....(((((((((((((((((((((((((((((((.(((((((((((((((((((((((((((((((((((((((((((((((.....))))))))))))))))))))))))))))))))))))))))))))))).))))))))))))))))))))))))))))))))))))))))))))))))))))).)))....	219	38.6	-176.6	2.1	88.1193	135.115	115.661	96.3392	middle
osa-miR812g_L-1R+1	AGACGGATGATTAAAGTTGGACAC	24	ttgtactccctccgtcccattttaagtgcaatcatgagtttcgcccaactttaatcatctgttttatttgaactttttataaatagtatttttattgttatgagattataaaatttaaatAAGACGGATGATTAAAGTTGGACAcgaaaactcatggctacacttacaatgaaatggaggggtacta	3'	Diff	gp3	..((((.((((((((..((((.((((((...((((((((((((.((((((((((((((((((((((((((((..((((((((((((((....)))))).......))))))))))))))))))))))))))))))))))))...))))).)))))))...)))))).))))..))))))))))))..	183	31.6	-82.8	1.4	19.4549	26.6423	26.2981	4.46015	middle
osa-miR812n-5p	AAGTGCAGCCATGAGTTTCCGTGC	24	cttAAGTGCAGCCATGAGTTTCCGTGCccaactttatcgttcgtcttatttgaaatttttttatgattagtatttctattgttattagatgataaaacatgaatagtactttatgtgtgacttatgtttttattgtttttaaaaaaaattcaaataacacagacgatcaaagttgggcACGGAAAATCATGGCTGCACTTAAa	5'	Yes	gp3	.((((((((((((((((.((((((((((((((((((((((..((.(((((((((.((((((((....(((((..((((.......))))....(((((((((....(((.......)))..))))))))))))))....)))))))).))))))))).))..))))).))))))))))))))))).)))))))))))))))).	201	30	-90.5	1.5	9.72745	22.2548	15.7278	19.3273	middle
osa-MIR814c-p3	ATTCGTTATACTATAAAGTGTC	22	accagatgtgacacttcaTAGTACAACGAATCTGGACAGGAagcatgtccggATTCGTTATACTATAAAGTGTCctattcggt	3'	New	gp1a	(((..((..(((((((.((((((.((((((((((((((.......)))))))))))))).)))))).)))))))..))..)))	83	42.2	-42.5	1.2	0	0.634341	1.53193	0	low
osa-MIR814c-p5_1ss23AT	TAGTACAACGAATCTGGACAGGT	23	accagatgtgacacttcaTAGTACAACGAATCTGGACAGGAagcatgtccggATTCGTTATACTATAAAGTGTCctattcggt	5'	New	gp1a	(((..((..(((((((.((((((.((((((((((((((.......)))))))))))))).)))))).)))))))..))..)))	83	42.2	-42.5	1.2	5.72203	9.51511	14.5533	10.7044	middle
osa-MIR818d-p3_1ss8GA	ATATTATAGGACGGAGGGAGTA	22	aactACTCCCTCTGTCCCATAATATAAGtgattttagagggatgtgatactaatcacttATATTATAGGACGGAGGGAGTActa	3'	New	gp2	...((((((((((((((.(((((((((((((((..................))))))))))))))).))))))))))))))...	78	36.9	-43.1	1.4	1.14441	2.53736	2.29789	0	low
osa-miR820a_R+1	TCGGCCTCGTGGATGGACCAGG	22	tgcgTCGGCCTCGTGGATGGACCAGGagctcaacattccttaaggttgttctttcaaacccatacaaggttccaccgcctgcattgttccaagagtgtcttggatgaaagtaggaagtggaaccttgttagggttggaacGAACTGCCTTAAGGAAGTCGATGCtccaggtccgtccaggaggacgactca	5'	Diff	gp1a	.(.((((.((((.((((((((((.(((((((.((.((((((((((..((((.(((.(((((..((((((((((((..(((((.((..((((((.....))))))..)).)))))..))))))))))))..))))).))).))))..)))))))))))).)).))))).)))))))))).)))).)))).).	189	51.3	-118.4	1.2	25.5584	14.6956	18.3831	24.0848	middle
osa-MIR820a-p3	GAACTGCCTTAAGGAAGTCGATGC	24	tgcgTCGGCCTCGTGGATGGACCAGGagctcaacattccttaaggttgttctttcaaacccatacaaggttccaccgcctgcattgttccaagagtgtcttggatgaaagtaggaagtggaaccttgttagggttggaacGAACTGCCTTAAGGAAGTCGATGCtccaggtccgtccaggaggacgactca	3'	New	gp1a	.(.((((.((((.((((((((((.(((((((.((.((((((((((..((((.(((.(((((..((((((((((((..(((((.((..((((((.....))))))..)).)))))..))))))))))))..))))).))).))))..)))))))))))).)).))))).)))))))))).)))).)))).).	189	51.3	-118.4	1.2	25.1769	10.7838	14.681	7.13624	middle
osa-miR827	TTAGATGACCATCAGCAAACA	21	TTTTGTTGCTGGTCATCTAGCTacccgtgcatgcctggagattggagaataattgacgatgcagcagtcggcttattggctcttgggcacgcgtggTTAGATGACCATCAGCAAACA	3'	Yes	gp1a	.(((((((.(((((((((((((((.(((((.(((.((..(((((.....)))))..))..))).(((..((((....)))).))).))))).))))))))))))))).)))))))..	114	49.6	-50.4	0.9	37.7654	63.4341	23.7449	32.1131	middle
osa-MIR827-p5	TTTTGTTGCTGGTCATCTAGCT	22	TTTTGTTGCTGGTCATCTAGCTacccgtgcatgcctggagattggagaataattgacgatgcagcagtcggcttattggctcttgggcacgcgtggTTAGATGACCATCAGCAAACA	5'	New	gp1a	.(((((((.(((((((((((((((.(((((.(((.((..(((((.....)))))..))..))).(((..((((....)))).))).))))).))))))))))))))).)))))))..	114	49.6	-50.4	0.9	4.57762	3.1717	2.29789	23.1928	middle
PC-3p-126574_10	CAAACGTTTTGGTTGCTTGTC	21	aagtcaagtaaagtatgacaAGCATCCAAAGCGTTTTGACTggatatatttttgacaagcaaccaaacctaactgacatgaatcccacgggtagggtaaatctcaaaaatatatttaatcCAAACGTTTTGGTTGCTTGTCatacttcacttgacttcctcgtcgtcgtcattgc	3'	New	gp4	(((((((((.((((((((((((((.(((((((((((.((.(..((((((((((((......(((..((((....((......))....))))..))).....))))))))))))..).)).))))))))))).)))))))))))))).)))))))))..................	157	38.3	-70.3	1	12.5885	7.61209	9.95753	19.6247	middle
PC-3p-1427070_1	ATATCACCTCCAATACGTTGTACT	24	caacatagtattggatgtgatattTTCTAATACAACGAATCTGGATagactagaaaatatcatctctaatacgttgtactagaaaATATCACCTCCAATACGTTGTACT	3'	New	gp4	..(((..((((((((.(((((((((((((.(((((((.((..((((.((.((.....))))))).)..)).))))))).))))))))))))).))))))))..)))...	104	31.2	-40.4	1.2	0	1.26868	0	0	low
PC-3p-15252_129	CTCGTTCTATTGATTTGT	18	tcagacaccataataacgagcatagaaacgaacaatgcattgttcattcttttatgCTCGTTCTATTGTTTTGTtttc	3'	New	gp4	..(((((..((((((((((((((((((..((((((....))))))....))))))))))))..))))))..)))))..	74	33.3	-25	1	9.15525	59.628	17.6172	12.4884	middle
PC-3p-155664_8	CCGTACTAGATTAACTTATTC	21	caaaataagttaagctagtacgggaagtgacatatcctagtagttatatcgcactactgtgaatctggataggatatatcatattCCGTACTAGATTAACTTATTCtg	3'	New	gp4	((.((((((((((.(((((((((((..(((.((((((((.(((.....(((((....)))))..)))..)))))))).)))..))))))))))).)))))))))).))	108	34.3	-44.8	1.2	4.57762	2.53736	0	5.35218	low
PC-3p-157151_8	TGCCTGTGTGGGCCTCCCTC	20	cgaggggaagaggctcgcgcgggtattgacactgcttacttttgcaggactTGCCTGTGTGGGCCTCCCTAcccaca	3'	New	gp4	...(((...((((((((((((((((......((((........))))....))))))))))))))))....)))...	71	59.7	-41.2	0.9	16.0217	10.1494	21.447	30.329	middle
PC-3p-1604586_1	CCATCGCTCCTTTTCTGATG	20	tgtcaatgcatagtagggatgtgtgggagcatggggagaacataccaccatgctttcgttgtaagtattgtcatcagaaaagGAGCGGTGGTGGGGCAACTTGACttaaaattcacttggctagcaaagggaagggctcattagaaaagtgaattttaagtcaagttgccccaCCACCGCTCCTTTTCTGATGacaatacttacaacgaaatcctgttggtatgt	3'	New	gp4	.....((((......(((((......((((((((((........)).))))))))(((((((((((((((((((((((((((((((((((((((((((((((((((((((((((((((..((((....(((.....))).))))..))))))))))))))))))))))))))))))))))))))))))))))))))))))))))))))).)))))....))))..	154	44	-142.6	1.4	0	0.634341	0.765964	0	low
PC-3p-1639867_1	GTTGATTTATTTTAGGACAGAGA	23	tagctccgttccaaaataaacaaacattgtactaaaatatgatacATCCTAGTATAATGAATTTGAACAtagagtgtctagatttattgtattaagatgtgttatattctattacgagGTTGATTTATTTTAGGACAGAGGga	3'	New	gp4	...(((.((((.((((((((..(((.(((((.((.(((((((((((((.(((((((((((((((..((((...))))..))))))))))))))).))))))))))))).)).))))).)))..)))))))).)))).)))...	137	28.7	-50.6	1.2	0	1.26868	0.765964	1.78406	low
PC-3p-168799_7	TACGGATTGCCGCCGTCTTC	20	tacaccagtagaagaggtttcggcaggtctgtgtccTACGGATTGCCGACGTCTTCtttggtatg	3'	New	gp4	...(((((.((((((.(..((((((.(((((((...)))))))))))))).)))))))))))...	59	50.8	-28.3	0.9	0	4.44038	5.36175	0	low
PC-3p-171865_7	AAGGCACGGTACAGTCGACTGC	22	aacatcctttgccgTCACTGCACCGTGCCTTTGTCACTgacatgtgggtccgatgtgtcgtcgggcccatacgtcagtgataAAGGCACGGTGCAGTCGACTGCaaaggatctc	3'	New	gp4	...(((((((((.((((((((((((((((((((((((((((.(((((((((((((...))))))))))))).))))))))))))))))))))))))).))).)))))))))...	108	55.3	-90.6	1.4	0	1.90302	4.2128	5.35218	low
PC-3p-1786639_1	AGTACATTTAACAGCACGGGATGG	24	tcaaataccatcgtacaaacgacttttgtccTAGAAATACCATCGTCGTTAGGgttacattagcatacatatgttaagtgttataggatgaatAGTACATTTAACAGCACGGGATGGacggaaccctaacgataatgatattttaggataaaaccgcttgtacaatggtattt	3'	New	gp4	..(((((((((.((((((.((..(((((((((((((.((.(((..(((((((((((...............((((((((((..((.......))..))))))))))...............)))))))))))..))).))))))))))))))).)).)))))).)))))))))	171	35.8	-62.2	1	0	0	0	1.78406	low
PC-3p-1796397_1	CCTATCATGAGTAAATTGGTTCCC	24	aatttatatagatacaatgagagaccgggatttattccAGGCTGGGAACTAATTTACTCatgatatggacaataagagaccgggaatcaatccactagtcaagaggtgtagaactaatctgaatgttttgttgtcCCTATCATGAGTAAATTGGTTCCCgatctggaataaatcccggt	3'	New	gp4	.......................(((((((((((((((((..(((((((((((((((((((((((.((((((((((((((..(((.....)))....))).((((((.....)))..))).....))))))))))).)))))))))))))))))))))))..)))))))))))))))))	156	38.5	-88.1	1.3	1.14441	0.634341	0.765964	0	low
PC-3p-1825146_1	ATTGTAGTATGAATTGTCTTATC	23	atagcaatttaaaagtggatgggaTATTTTATAGTACAATGAATctgtacagattttATTGTAGTATGAATTGTCTTATCatggacggagagagtata	3'	New	gp4	...((..(((.......(((..((((.((((((.((((((((((((....))).))))))))).)))))).))))..)))........)))..))...	63	29.6	-25.6	0.9	0	2.53736	0.765964	1.78406	low
PC-3p-2072409_1	TATGTCCAGATTGAAACTCAAGA	23	atgtttactagtactccTTTTGTCCCATAAAAAACTCAATcttgagTATGTCCAGATTTAAACTCAAGAttgagttttttatgggacaaagggaagg	3'	New	gp4	..............(((((((((((((((((((((((((((((((((.((........)).)))))))))))))))))))))))))))))))))...	80	34	-52.8	1.6	0	0.634341	2.29789	1.78406	low
PC-3p-2075800_1	GAGAATTTGTAGTTGTAGAATCTT	24	ttatttggaGGAGCTTCTAGTAGCTGCAGCTTCtcctagaatctccaattgctagaagctcccccaaactgtccagttttttacccagattctGAGAATTTGTAGTTGTAGAATCTGgaaaatgaactagaagcc	3'	New	gp4	...(((((.(((((((((((((..((.((.(((.....))).)).))..))))))))))))).)))))...((.(((((.....((((((((((..(((.....))).)))))))))).....))))).))....	65	41.5	-50.8	0.9	0	2.85453	3.06386	0	low
PC-3p-2091568_1	AAGGCGAATGGAAAACGATCGAGA	24	ataccggttcattttaatagcacccaaagttcaccccgtttccatttttaacactttcgtcaattctcgatcgttttccgtccgCCTTGATTGCTATTGACCCAGCcacatacgcgatatgatgtttctacccctcattgccatggactctacttgtatcgcgtgcgtggctgggtcaatagcgatcAAGGCGAATGGAAAACGATCGAGAattgacggaagtgtt	3'	New	gp4	.....(((..(((((..........)))))..)))..............((((((((((((((((((((((((((((((((.(((((((((((((((((((((((((((..((((((((..(.((.......((..........)).....)))..))))))))..))))))))))))))))))))))))))).))))))))))))))))))))))))))))))))	177	46	-126.4	1.2	1.14441	1.26868	2.29789	0	low
PC-3p-2148685_1	AAGTTATGTGAAAAGTCAAC	20	tttacaatactactgatgcagtagcagaggctgacacatgggtccacatatgggtccggacccatatgtggacccacGTGTCAGCCTCTGCTACTGCACCagcagtattacagataatccctgttaaaaaatataagttagtttctttattgataagnnnnnnnnnnnnnnnnnnnnnnnnngttcttttagtataATGTTATGTGAAAAGTCAAC	3'	New	gp4	.....((((((.(((.(((((((((((((((((((((.(((((((((((((((((....))))))))))))))))).))))))))))))))))))))).))).))))))((((.......))))............((((((......))))))...............................(((((..((((....))))..))))).....	104	35.2	-94.2	1.2	0	0	0.765964	0	low
PC-3p-2270057_1	TCATGGTCTCATTGTATCTATC	22	ataacaagtatagtaagaaatttatgatagatacaatgagagaccgggatttattccgggccaggaaccaatttactcatgatagggacaATAAGAGACCGGGATTAGTTCCACAcctcttgactagtggattgattcccggtctcttattgttcatatcaagagtaaattggttcccggcccggaataaaTCATGGTCTCATTGTATCTATCataaatttcttactatacttgt	3'	New	gp4	...((((((((((((((((((((((((((((((((((((..((((..(((((((((((((((.(((((((((((((((.(((((.((((((((((((((((((((((((.((((............))))))))).))))))))))))))))))).))))).))))))))))))))).)))))))))))))))..))))))))))))))))))))))))))))))))))))))))	232	37.9	-159.5	1.8	0	0	0.765964	0	low
PC-3p-2327085_1	TCGTAATCCGATCGAAAG	18	agggactaaagttgagctaaactttagtccctctcacaaaattataagttggAGGGACTTATAATTTTGTGAGAGGgactaaattttgtgaaaaccatcgctaactaaaggcaaaaaaggagtcaaacttgtctgcaacttgctgttcaccaagaacatgcatagtataTCGTAATCCGATCGAAAG	3'	New	gp4	..((((..(((((..(((....((((((((((((((((((((((((((((.....))))))))))))))))))))))))))))....((((......))))...................)))..)))))))))...(((((((((((.....))))).))).)))..((((.....))))......	61	37.4	-63.7	0.9	0	0.634341	0	0	low
PC-3p-2356941_1	TTTCCAGGCGGACCACTTAAGAGG	24	ttttcgcagacgggtatgaccctcgaagccaaatatcctcctacaaaaatgtaaaccgaggtgcattttcgtcatccgcctgtgAAAATCAATTTTTCCAGGCGGACCACTTAAGAGGtccgcctgcgaaaataccaggcggacctcttaagtgctccgcctggaaaaatatgatttttacaggcggaaccttatgtggtccacctgca	3'	New	gp4	.....((((..(((.....))).....((((.(((.......((.((((((((........)))))))).))..((((((((((((((((((((((((((((((((.(((((((((((((((((((.........))))))))))))))))))).))))))))))))))).)))))))))))))))))....))).))))....)))).	114	47.8	-112.6	1.1	1.71661	0.951511	0.382982	0	low
PC-3p-2376133_1	AGAATCTGTAAAATGAACTAGAA	23	gatgaagtataggtcctgtttgggGGAGCTTTTAGCAGCTGCAGCTTCtcctagaatcttcagttgccagaagctcccccaaacagttcatcttttaatctagattttgagaatctgtagttgtAGAATCTGAAAAATGAACTAGAAgctagaagc	3'	New	gp4	((((((.........((((((((((((((((((.(((((((.((.(((.....))).)).))))))).))))))))))))))))))))))))......(((((.((((.(((.((((......)))).))).)))).....)))))..........	92	41	-62	1	1.14441	0.31717	1.14895	0	low
PC-3p-238225_5	TAGCTTTGTATTGGACTT	18	tgagttaaatcaaagtattttgtgttgatcaagacttgaagtTAGCTTTGTATTTGACTTt	3'	New	gp4	.((((((((((((((((((((..(((......)))..)))))..)))))).))))))))).	59	27.9	-15.7	0.9	2.28881	0.634341	4.59578	5.35218	low
PC-3p-2387198_1	TAATGTCGCAGCAAACTGATAGTT	24	agcgataaaactatcAGTTTGTTGTGACATTAGTGATaaatttcagtttgctataataatagtgtggaaaattatcacaaaactcagctaaaactcagctattgttgcagcaaactgaaacttgtcgcTAATGTCGCAGCAAACTGATAGTTttatc	3'	New	gp4	...((((((((((((((((((((((((((((((((((((.((((((((((((..(((((((((((((.......)))).......((......))..)))))))))..)))))))))))).))))))))))))))))))))))))))))))))))))	154	33.1	-80.8	1.6	0	0	0.765964	0	low
PC-3p-2437229_1	AAGAGGTGTGGAACTAATCACGGT	24	atccgggctgggaatgacaagtatagtaagaaatttatgatagatacaatgagaccatgATTTATTCCGGGCCGGGAACCaatttactcttgatatgaacaataagagaccgggaatcaatccactagtcAAGAGGTGTGGAACTAATCCCGGTctcttattgtccctatcatgagtaaattggttcctggcccggaata	3'	New	gp4	....((.((............(((((........)))))............)).))......(((((((((((((((((((((((((((.(((((...(((((((((((((((((.....(((((............))))).....)))))))))))))))))...))))).)))))))))))))))))))))))))))	138	42	-94.6	1.1	0.572203	1.90302	2.68087	0	low
PC-3p-255217_5	ATGCCCAAGATTGTCTGCAAGATG	24	gctagttttacattatgcatcttgTAGACAATCTTGGACATAAAGCaatgttatcagagatcaggatccatcttgcagacaatcttgggcataaagcaatgtcatcgatgacattgctttATGCCCAAGATTGTCTGCAAGATGcataatgtaaaactagctgg	3'	New	gp4	(((((((((((((((((((((((((((((((((((((.(((((((((((((((((.((((((((((....)))))......))))).(((((......)))))...))))))))))))))))).)))))))))))))))))))))))))))))))))))))...	161	38.4	-97.1	1.5	1.14441	3.80604	3.82982	0	low
PC-3p-2575866_1	ACAATGAATCTGGACATGCTCATT	24	tccttccgtaaaaaaaagcctatcctaaatacggatgggacaTTACATAGTACAACGAATGAGCAtgcccaaatttattgtactatgtaatgttccatcttACAATGAATCTGGACATGCTCATTcgttgtactatgtaatgtcccatttgtgtttaggttagattttttttagacggagaaa	3'	New	gp4	...((((((.(((((((..(((.(((((((((..(((((((((((((((((((((((((((((((((.(((.((((((((((..(((........)))..)))))))))).))).)))))))))))))))))))))))))))))))))..))))))))).)))..)))))))..))))))...	177	35	-104	1.6	1.71661	4.12321	3.44684	1.78406	low
PC-3p-259836_4	AACGAAGTTGACATTCCTGTAGCC	24	tcgggctacaggaatgtCAACTTCGTTTCGTGAGGCACccactattctgataaattctacacccactaggttctacctcaagtttctacataatttatcggaataatgggtgcctcacgaAACGAAGTTGACCTTCCTGTAGCCcgacca	3'	New	gp4	((((((((((((((.((((((((((((((((((((((((((.((((((((((((((........((((((.....)))..)))........)))))))))))))).)))))))))))))))))))))))))).))))))))))))))...	147	45.3	-98.9	1.5	9.15525	5.07472	6.12771	3.56812	low
PC-3p-2640745_1	ATGATTCTTGGACCCACATGTCAG	24	atcctttgcagtcgaagttacgtgacTTTGTCACTAACATGTGGGTCcgATGATTCTTGGACCCACATGTCAGtgacaaaggcaccgtgcaattgactgtctatagagcctaagtccct	3'	New	gp4	...((((((((((((...((((((.((((((((((.((((((((((((((......)))))))))))))).)))))))))).))).)))...))))))))....))))...........	105	47.1	-55.6	1	1.14441	0.634341	0.765964	1.78406	low
PC-3p-2752723_1	GACGGATGAGAGACTAAGTCAGTG	24	tcATGTGGCGCTGAACTTATACACCTcagcgccacgtcagctgacgctgaatgccgtgccacGACGGATGAGAGACTAAGTCAGCGtaccaacgtatattcagcgccatgctatttgacgctgaggtgtctaagttcagcgccaca	3'	New	gp4	...((((((((((((((((.(((((((((((.((..(.(((((.(((((((((((((......))))................((((....)))).))))))))).)).))))..)).))))))))))).))))))))))))))))	143	53.4	-76.1	1	1.14441	0	0	0	low
PC-3p-2757141_1	AAATAGACTAGGGGTTAT	18	nnnTATTTTGCGAGACGAATCTAACGaggnnnnnnnnnnnnnnnnnnnnntcgttaaattcgtctcacaAAATAGACCAGGGGTTAT	3'	New	gp4	...(((((((.(((((((((.((((((.......................)))))).))))))))).)))))))((((...))))..	71	28.7	-24.4	1	0	0.634341	0	1.78406	low
PC-3p-2767403_1	GCCCTACACAAAGATGCCGGTT	22	tgtcggTTTTGGGTTGAGAACCGGCACCTTtgtcttaaaaccagcacctttattttaatagtgcttttcatgttcggcggtggGCCCTACACAAAGATGCCGGTTcttggtatgacaagagaagggtgtcggttctcaacccaaaaccgg	3'	New	gp4	...((((((((((((((((((((((((((((.((((...((((((((..(((...)))..)))).........(((((((((.......))).....))))))....)))).....)))).)))))))))))))))))))))))))))).	146	48	-73.2	1	0	0.634341	0	0	low
PC-3p-2954889_1	ATTGTCTTAATCAGAGAACTTACT	24	cggataagtaatttaagagaaaaaacctataagaacaaacatacatgtattgttaggtatagtaggcaatacaaccagacatgagagtcaggtctctaattaagacAATACTGTGCATGGACTCCGTGTAgtcacatccatagaccttataaccatacccacggaagaccgtgcactgtATTGTCTTAATCAGAGAACTTACTctcaggtctggttgcattgcctactatacctaacaatgcatgtatgt	3'	New	gp4	......................................((((((((((((((((((((((((((((((((.(((((((((.(((((((.((.(((((.(((((((((((((.((((((((.(((((((..(((.........)))..(((....)))..))))).)).)))))))).))))))))))))).))))).)).))))))).))))))))).))))))))))))))))))))))))))))))))	212	38.8	-129.1	1.3	0	1.26868	0.765964	1.78406	low
PC-3p-3016362_1	TGTGGTCTTTTCGATACCATG	21	tgagacagtgtaccccttgcctctaatcttttctgtcaatgacttggcctgacaccgagtgttggcaaaaatgatgctccgtgtgatttccatggtgtcgaaaagaccacacaatTTGTCCAGCTTACAGTCTTCCttctcaacgttaacatagaactgctgagacacacacacacacatggaaatcacacgttgagaaggaagactgtaagctggacaaattgTGTGGTCTTTTCGATACCATGgaaatcacacg	3'	New	gp4	.(((.(((........))).)))..(((.(((.(((((((.((((((.......))))))))))))).))).)))....(((((((((((((((((((((((((((((((((((((((((((((((((((((((((((((((((((.....(((.....))).((....((........))....))..)))))))))))))))))))))))))))))))))))))))))))))))))))))))))))))))))))	177	44.5	-143.6	1.3	0	0	0.382982	0	low
PC-3p-3017578_1	GAATAAATCCCGGCATCTCATTGT	24	gaaatttatgatagatacaatgagagatcaggatttattttgggtcggaaaacaatttacttatgaTAAGGACAATAAGAGACCGGAattagttccacacctcttgactagtggattgattcccggtctcttattgtccctattatgagtaaattggttcctggcccgGAATAAATCCCGGCATCTCATTGTatctatcataaataa	3'	New	gp4	...((((((((((((((((((((((..((.(((((((((..(((((((((..((((((((((((((((.((((((((((((((((((((((((.((((............))))))))))).))))))))))))))))).)))))))))))))))).)))).)))))..))))))))).))..))))))))))))))))))))))..	202	36.7	-120.7	1.6	1.71661	0.634341	0.765964	0	low
PC-3p-3025309_1	AGAAGGAAGACTGTAAGCTG	20	tgagacagtgtaccccttgcctctaatctttttctttcaatgacttggcctgacgccgagtgttgacaaaaatgatgctccgtgtgatttccatggtatcgaaaagaccacacaaTTTGTCCAGCTTACAGTCTTCcttctcaacgtgtgatttccatgtgtgtgtgtgtgtctcagcagttctatgttaacgttgAGAAGGAAGACTGTAAGCTGgacaaattgtgtggtcttttcgacaccatggaaatcacac	3'	New	gp4	.(((.(((........))).)))..(((.((((...(((((.(((((((.....))))))))))))..)))).))).....((((((((((((((((.(((((((((((((((((((((((((((((((((((((((((((((((((..(((...(((......)))...)))..((((......)))).))))))))))))))))))))))))))))))))))))))))))))))))).))))))))))))))))	175	43.8	-141	1.3	0	0.634341	1.14895	0	low
PC-3p-309525_4	AGATTCGTAGTACTAGTTAGTGTT	24	gtagctaccttatgtgacactacctagtactgtgaatctggacagccgtactatctagtactacgaatctgaacatgagaggtagtgtcacacccgtactagctacattttggattgtccAGATTCGTAGTACTAGTTAGTGTTgcataacgtactaggtagctacatt	3'	New	gp4	((((((((((((((..((((((.((((((((..((((((((((....(((((....)))))....((((..((.(((..((.(((((.........))))).)).)))))..))))))))))))))..)))))))).))))))..)))).......))))))))))...	166	42	-77.7	1.1	7.43864	0	1.53193	0	low
PC-3p-313873_4	TTCGAGAACCGTAGAATTACT	21	AGCAATTTTATCGTTCTTGAGGAGGtaccatttttctattgtaaattcgatacctctttacacctaagtactatgaggtacaatgagataccaaattttacattaaatttttggtacctcTTCGAGAACCGTAGAATTACTcata	3'	New	gp4	((.(((((((..((((((((((((((((((.........((((((((((.((((((..(((......)))....))))))...)))).........)))))).........))))))))))))))))))..))))))).))....	141	32.4	-46.9	1	1.14441	1.26868	2.29789	7.13624	low
PC-3p-3258680_1	AATAAATCACGGTCTCTCATTGTA	24	ttgatataatgagagaccgggatttattttggaccgggAACCAATTTACTTATGATAGAGACaacaaaatattcggattagttccacacctcttactagtggattgattaccggtctcttattgtccctattataagtaaattggtttccaactcgaAATAAATCACGGCCTCTCATTGTAt	3'	New	gp4	...((((((((((((.(((.((((((((((((...(((((((((((((((((((((((.(((((........((((((((((.((((...........))))))))))..)))).......))))).)))))))))))))))))))))))...)))))))))))).))).))))))))))))	179	36.3	-81.3	1.2	1.14441	0.634341	0	0	low
PC-3p-326157_4	ATTTAGTTGAATTAGAGTGGGTCA	24	tatgcaggtaatggttgTCTCACTCTAGTTCAATTAAATGAattaaatttcacttttttggggtttagttcATTTAGTTGAATTAGAGTGGGTCAaccattacccgtggg	3'	New	gp4	...((.(((((((((((.((((((((((((((((((((((((((((((..((......))..)))))))))))))))))))))))))))))).))))))))))).))...	104	35.5	-65.1	1.7	1.14441	3.1717	1.53193	1.78406	low
PC-3p-3309393_1	TTGTATTAGGATGTGAGTATGTC	23	tacgacgtgatacaTCATAGTACAATGAATCTGGACAtaatctattaacagtattcgattcaTTGTATTAGGATGTGAGTATGTCtgt	3'	New	gp4	...((((((.((((((.((((((((((((((.(((.((............)).))))))))))))))))).))))))..))))))...	82	33	-29.1	1	1.14441	1.26868	2.29789	0	low
PC-3p-3409096_1	GAAAACGATCGAGAATTGACGGA	23	cccatttttagcacttccgtcaatttttccgtccatcttgatcgttattgatctagccacacacaCGATATGACATTTCTACCCCTCattgacatgtattatacttgtacttgtgaggggtagaaacgtcatatcgtgtgtgtggctagatcaataataatcaagacggatgGAAAACGATCGAGAATTGACGGAagtgttaaaaat	3'	New	gp4	...(((((((((((((((((((((((((((((((.(((((((..((((((((((((((((((((((((((((((.((((((((((((((..(((.(((...))).)))....)))))))))))))).))))))))))))))))))))))))))))))..))))))).)))))))).........)))))))))))))))))))))))	204	39.1	-135.6	1.7	0	0	0	1.78406	low
PC-3p-3528117_1	AACGGCGATGGTATTTCTGGGACA	24	gagtgcgagttctataaaatgccatcgtacaagcgattttgtccTAGAAATACCATTGTCGTTAGGgttccatccatcccacgccgttaacggaaccttAACGGCGATGGTATTTCTGGGACAaaatcgtttgtacgatgatatttcatggaactagtagacatttcttgaaattgga	3'	New	gp4	...(((.((((((((.((((..(((((((((((((((((((((((((((((((((((((((((((((((((....................)))))))))))))))))))))))))))))))))))))))))))))))))..)))).)))))))).)))...................	156	41.6	-96.9	1.3	3.43322	1.26868	3.82982	0	low
PC-3p-366661_3	ATTCGTTGTCCTATGAAATGTCTC	24	gcaaaatactcccccgtctttaatatagtaatctagtaccggatggaacactTCATAGTACAATGAATCTGGATAggaagcatgtctaaATTCGTTGTACTATGAAATGTCTCgtcctgtattagattgctatattataggaccggatggagtatttatt	3'	New	gp4	...(((((((((((.((((((((((((((((((((((((.(((((..(((.(((((((((((((((((.((((((.......)))))).))))))))))))))))).)))..))))).))))))))))))))))))).))))).))..)))))))))...	154	36.2	-84.1	1.5	1.14441	3.48887	1.53193	0	low
PC-3p-3718502_1	AATCTGAACATGAGTATATCCAGA	24	actggagcaacgtcacagctactctctccgttccaaaaaaaaaaacttaacctAGACAACGATTAGACACTACATAGtataacgAATCTGAACATGAGTATATCCAGAttcattgtactatgtagcgtcccatcattgtttaggttgggttttttttttttaaggaagggagtagtcagcttctcctac	3'	New	gp4	...((((.((.((....((((((((((((.....((((((((((((..(((((((((((.(((..(((.(((((((((((((.(((((((..............))))))).))))))))))))).)))..))).)))))))))))..))))))))))))...))).)))))))))..))))))))...	183	38.1	-81.5	1.1	0	0.634341	2.29789	3.56812	low
PC-3p-3734530_1	TGAGTAAATTGGTTCCCGAC	20	caaggattcaattcgggccgggaatgacaagtatagtaagaaatttatgatagatacaacgagagaccgggatttattccgggctgtgAACCAATTTACTCATGATAGGGACaataagaaaccgggaatcaatccactagtcaagaggtgtggaactaatccggatgttttgttgtgcctaataTGAGTAAATTGGTTCCCGACccggaataaatcccggtctcttgttgta	3'	New	gp4	.......(((.(((......))).)))...........................(((((((((((((((((((((((((((((..(.((((((((((((((((..((((.(((((((((..(((((......(((((............))))).....)))))...))))))))).))))..)))))))))))))))).)..)))))))))))))))))))))))))))))	178	42.2	-110.7	1.1	1.14441	0	0.765964	0	low
PC-3p-3775550_1	TCGAGATATTAAATGTTGGATGA	23	aaaatttgatacctcaaggtacttgctacttagtATCTCGAGGTACTAAAATTTTGTAtgcaaaatgtggtaccTCGAGATATTAAATGTTGGATGAtaaaatt	3'	New	gp4	...(((..(((((....))).........(((((((((((((((((((..((((((....)))))).)))))))))))))))))))..))..))).........	57	30.8	-36.5	1.1	0	1.26868	1.53193	1.78406	low
PC-3p-3791758_1	TAGGAAAATTAGTGGGGGACCCA	23	cttaataagtcgcacgtgaaaatatgctcattttcgcgtgcggttcatttaagagaccccatccgtttagtcctcttaAATGAACCGCACACGAAAATGAGCttatttttctaaacacgaccagttatagtccgtctacaacctaaataggtcctgtaTAGGAAAATTAGTGGGGGACCCA	3'	New	gp4	..((((..((((.....(((((((.(((((((((((.((((((((((((((((((((............)).)))))))))))))))))).))))))))))).))))))).......))))..))))..((((.(((((..(((....)))((((....))))......)))))))))...	125	41.4	-71.3	1	0	1.26868	0	0	low
PC-3p-395095_3	TCACTTCCTGTACTAGGTAGCTAT	24	taatactacctccgtcctaaaatGTAGCTACCTAGTATAGAATGtgatattacctagtactacgaatcgagacagcctagtacattccaaattagtagtaataggtaatgTCACATCCTGTACTAGGTAGCTATattttgggacggaggaagtagtg	3'	New	gp4	...((((.((((((((((((((((((((((((((((((((.(((((((((((((((.((((((((((....((......))..)))).......)))))).))))))))))))))).)))))))))))))))))))))))))))))))).))))...	151	38.2	-90.3	1.5	5.72203	4.44038	2.29789	3.56812	low
PC-3p-397494_3	TTATGAACTAGAAATGCTTAGT	22	ttttggattaatgcccacgaatttgcatgaatgtttgtcgcaagcttagagttaatgcactaggtattctgttcatcatgaaacttataaatcattatatggcggaataatcatctaagAAGAACTTTATGTTGGCACTGACTaagcatttctagttcataacacggctaaatggatatgtttgtgtagcccatttagctgtgTTATGAACTAGAAATGCTTAGTcaatggcgacataaagttcttcttagatgattattctg	3'	New	gp4	...(((........)))........(((((((((((((.....((((((.((....)).)))))).(((((.....)).)))....))))).)))).)))).((((((((((((((((((((((((((((((((.((.(((((((((((((((((((((((((((((((((((((.(((......)))..))))))))))))))))))))))))))))))))))))).)).))))))))))))))))))))))))))))))))	161	34.6	-127.3	1.4	3.43322	4.12321	3.82982	0	low
PC-3p-426410_3	GATTCGTAGTTAGGATTGAG	20	ataaaaagtctaatcctaactactaacctctatacgtatatgtccaGATTCGTAGTTAGGATTGAGttttcta	3'	New	gp4	...((((.((.((((((((((((.((..(((..(((....)))..))))).)))))))))))))).))))...	67	31.5	-20.1	0.9	2.28881	3.80604	2.29789	0	low
PC-3p-438813_3	TTATGAACTAGAAATGCTTAG	21	acaatggcagaataatcatctaagaagaactttatgtcgccattgactaagcATTTCTAGTTCATAACACAGCTaaatgggctacacaaacatatccatttagccgtgTTATGAACTAGAAATGCTTAGtcagtgccaacataaagttcttcttagatgattattccgccatataatgatttataagtttcatgatgaacagaatacctagtgcattaactctaagcttg	3'	New	gp4	...(((((.((((((((((((((((((((((((((((...((((((((((((((((((((((((((((((.((((((((((.............)))))))))).))))))))))))))))))))))))))))))...)))))))))))))))))))))))))))).)))))...........(((((((..(((((.((((.....)).)).))))).....)))))))	169	34.3	-119.1	1.5	6.86644	2.53736	3.06386	0	low
PC-3p-451031_3	AGTCAAGAAGTGTGGAACTAATCT	24	aaatttatgatagatacaacaagacaccgggatttattccgagccgggaactattttacTTATGATAGGGACAATAAGAGATCgggaatcaatctactAGTCAAGAAGTGTGGAACTAATCCggatgttttgttgtacctaatatgagtaaattggttctcgacccggaataaatcccggtcttttgttgtgcctattataaa	3'	New	gp4	...((((((((((..(((((((((.((((((((((((((((...(((((((((.(((((((((..((((.(((((((((.(((.(((.....(((((............))))).....))).))).))))))))).))))..))))))))).)))))))))...)))))))))))))))).)))))))))..))))))))))	200	37.4	-98.4	1.3	0	3.1717	0.765964	0	low
PC-3p-463853_2	TCTGTTGTACCTATCATGACTAAA	24	gatagatacaataagaaaccAGGATTTATTCTGGACTGATAATCaatttacttatgatagggacaataagagaccgggaatcaatccactagttaagaggtgtggaactaatccggatatTCTGTTGTACCTATCATGACTAAAttggtttccggcccagaataaatcccggtctcttattgtatctattataaattttttattatacttgtcattcccggctcggattgaatctaggcgtaaacgaaacaaggc	3'	New	gp4	((((((((((((((((.(((.(((((((((((((.(((..((((((((((.((((((((((.((((((..(..(((((......(((((............))))).....)))))...)..)))))).)))))))))).))))))))))..))).))))))))))))).))).)))))))))))))))).................(((((........(((..(((...)))..))).........)))))..	190	36.9	-100.7	1.1	1.14441	1.90302	1.53193	0	low
PC-3p-499237_2	TTGGACAAGATTTTTTACATT	21	tgggtgtaaacattgaccaaaatgtcatctaaatctaccaaaagaatcacacatgtagatgagaattctacACAACCATGTAAAATATCTTGTCCaaacttgacttcgtTTGGACAAGATTTTTTACATGgttgtgtagtatcatctcatctacatgtgtggttcttttttgttgaattcagatgaccttttggttgaggtttacatggg	3'	New	gp4	...((((((((.(..(((((((.(((((((((.((.((.(((((((((((((((((((((((((...((((((((((((((((((.(((((((((((((........))))))))))))).)))))))))))))))))).....)))))))))))))))))))))))))..)).)).)).))))))).)))))))..).))))))))...	204	34.8	-118.3	1.6	1.14441	1.90302	4.59578	1.78406	low
PC-3p-500116_2	AGAAACGTCATATCGTGTGTGGCT	24	ccatttttagcacttccatcaatttttccgtccgtcttgatggttattcatccagtcacacacatgatatgacatttctacccctcattgatatgcattatacttgtacttgtgaggGGTAGAAACGTCATATCGTGTGTGGCTggatcaagacggacggaaaacgatcgagaattgacggaagtgttaaaaatgggaacatggtgaactttgggtgctattaaagtgaaccagtaactttcggtgctataaaaccaaaaacgt	3'	New	gp4	(((((((((((((((((.((((((((((((((((((((((..........(((((((((((((..((((((((.((((((((((((((.....((((.......))))...)))))))))))))).)))))))))))))))))))))))))))))))))))).........))))))).)))))))))))))))))..((.((((..((((((........))))))..)))))).......(((........)))........	196	40.5	-128.5	1.2	2.28881	1.26868	2.29789	0	low
PC-3p-516500_2	ATTCGTTGTACTATGTAATGTCCC	24	ctccgtctaaaaaaaatctaacctaaacacaaatgggacaTTACATAGTACAACGAATGAGCAtgtccagattcattgtaagatggaacattacatagtacaataaatttgggcatgctcATTCGTTGTACTATGTAATGTCCCatccgtatttaggataggcttttttttacggaaggaatagta	3'	New	gp4	.(((((..(((((((..(((.((((((.((..(((((((((((((((((((((((((((((((((((((((((.((((((..(((........)))..)))))).)))))))))))))))))))))))))))))))))))))))))..)).)))))).)))..))))))).)))))..........	175	34.9	-103.9	1.6	1.71661	2.85453	5.74473	5.35218	low
PC-3p-547708_2	TTTCCCACGCTATTGTTGCAGCT	23	ACTATCAGTTTGCTGCAACAATAGcgtcggaaattatcacaaagctgtaacttttacgttatattgtcacctatatgtactatagcagcatataacgtaaaagttacagttttgtgataaTTTCCCACGCTATTGTTGCAGCTaattgaagc	3'	New	gp4	.((.((((((.((((((((((((((((.((((((((((((((((((((((((((((((((((((.((...(((((.....)))))..)))))))))))))))))))))))))))))))))))))).)))))))))))))))).)))))))).	150	34.9	-90.5	1.7	2.28881	1.26868	0	3.56812	low
PC-3p-552373_2	TATCCAGATTCATTGTACTAGTA	23	tacggcaacaactctatgtactctctccgtccctgaaaaaaaaaccctcATAATACAATGAATTTGGATAaaagtTATCCAGATTCATTGTACTAGGAgcggttttggaatggagtacgtacca	3'	New	gp4	..............((((((((((.....(((........(((((((((.((.((((((((((((((((((...)))))))))))))))))).)).))).)))))))))..))))))))))...	107	38.7	-44.7	0.9	2.28881	0.634341	0.765964	3.56812	low
PC-3p-584812_2	AAAGGTATTTTTGCAGGCGGACCT	24	gtttccacctgtaaAAATCATATTTTTCCAGGCGGACCacttaagaggtctgcctgtgaaaatAAAGGTATTTTTGCAGGCGGACCTcttaagtggtccgcctggaaaaattgattttcgcaggcggacgg	3'	New	gp4	...(((.((((..(((((((.(((((((((((((((((((((((((((((((((((..((((((....))))))..))))))))))))))))))))))))))))))))))))))))))..)))).)))...	125	45.8	-97.7	1.6	0	1.90302	6.12771	0	low
PC-3p-635380_2	CTGAGAATCTGTAATTGTAGAATC	24	tttgctggtctatttgggggagcttctagcagctgcagcttatccaagaatatccagttgctAGAAGCTCACCCAAACAGCTCAGCtttttatccagattCTGAGAATCTGTAATTGTAGAATCtgaaaaatgaactaaaagctagaagcgggtttttagcttcttcagattct	3'	New	gp4	...((((..((.((((((.((((((((((((((((...(((....)))......)))))))))))))))).)))))).))..))))........(((((((...))))))).......((((((((((....((((((((((((.......))))))))).)))))))))))))	83	40.2	-72.3	1	1.14441	5.07472	1.91491	1.78406	low
PC-3p-727578_2	ATTCGTTGTACTAGGATGTGCTAC	24	ttttcgttgaaagtgatataTCATAGTACAACAAATTTGgacggattcgctgtctagATTCGTTGTACTAGGATGTGTTACaaaca	3'	New	gp4	............((((((((((.(((((((((.(((((((((((.....))))))))))).))))))))).)))))))))).....	69	34.9	-37.4	1.2	3.43322	1.90302	3.82982	3.56812	low
PC-3p-754464_2	AGCTGTTCAACCCTTGATCTCACG	24	ctggcggcaaactttacacatcgTGGGATCAAGGGTTGAACAGCttggcctcactaagtactaatggtgaggccaAGCTGTTCAACCCTTGATCTCACGatgggtggcctataggaaagtaacggcaaagtttgc	3'	New	gp4	......(((((((((((.((((((((((((((((((((((((((((((((((((((........)))))))))))))))))))))))))))))))))))))).)))(((..............))).))))))))	92	49.6	-86.1	1.3	1.71661	0.31717	1.91491	0	low
PC-3p-775404_2	GTAATGTTTAGGTGTCACACTGTC	24	aatgcaaggtactcccttcgtcccataatatagcaatctaggACCGTACGAGACATTTTATAGGACaataaatctggacaaatttgtcctatgaaatgttttgtccgatcctaggttaaaatattatgggacgaagggaGTAATGTTTAGGTGTCACACTGTC	3'	New	gp4	...(((...((((((((((((((((((((((...(((((((((.((.(((((((((((((((((((((...............))))))))))))))))))))).)).)))))))))...)))))))))))))))))))))).)))...((((...))))...	143	38.7	-81.6	1.3	2.28881	1.90302	0	1.78406	low
PC-3p-783581_2	CATTGTCACTAACATGTGGACC	22	gaggaccacggacagcaaaacgtttccccgaacccatccaaaaaaggattgggatcctttacAGTTGACTGCACCGTGTCATTGTCACTAACATGTGGACCcgatgtgtcataggatccacatgtcagtgacaatgtcacggtgcagtcgactgcagaggatcccaatcctcca	3'	New	gp4	..(((...(((..(((.....)))...)))......))).....((((((((((((((((.(((((((((((((((((.((((((((((.(((((((((.((.(((...))).)).))))))))).)))))))))).))))))))))))))))).))))))))))))))))...	127	50.6	-103.2	1.2	3.43322	1.26868	1.14895	1.78406	low
PC-3p-803197_2	TTTCATATCTACACCTATCTC	21	agctaagtgttggaaacttatgaaaatcatacctaaaagttttgtaaattcatgaaaaaattactagagataggtgtagatatgaaatacattcTCACCAGATCTCAAATCCAAACTCaacactattcactcgaaatttgtcttctttgtttctcttaaacgaagttgagtttggatttgagatctggtgagaatgtaTTTCATATCTACACCTATCTCtagtaattttttcatgaat	3'	New	gp4	............((((((((((.....))))......))))))....((((((((((((((((((((((((((((((((((((((((((((((((((((((((((((((((((((((((((....(((....)))..........(((((((.....)))))))))))))))))))))))))))))))))))))))))))))))))))))))))))))))))))))))))))))))))	191	30.3	-130	1.8	2.28881	1.58585	3.06386	0.89203	low
PC-3p-814712_2	TATCTAGATTCGTAGTATTAGT	22	aatatacttcacccatcccAAGATATAAGAGATTTTGGATGGTtgggatatttaatataaaactgaacttccTATCTAGATTCGTAGTATTAATtaggagaattcagttccgtaatactaaactgtccaatccgtctaaaatttcttatattataggacgacg	3'	New	gp4	...............(((...(((((((((((((((((((((...(((((((((.(((..(((((((.((((((..(((((.....)).)))..))))))..)))))))..)))....)))).)))))...)))))))))))))))))))))...))).....	143	31.9	-46.7	0.9	0	1.26868	3.82982	0	low
PC-3p-845340_2	ATTAACTTTTCGATGTGGTTGTT	23	gtataaaagtagtaaaatttggcacaacacaaatgtgtcatgtaactaaacaatcacctcaaaaagttaaagggtgttcagctgaatggcaaactttagcgcacctaaaagttaaccaagATTAACTTTTCGATGTGGTTGTTtggttacatgttacacttgtgttgtaccaaactttacctcttttatatctcacatggcataaattcatctcctagccaaaatatg	3'	New	gp4	(((((((((..(((((.(((((.(((((((((.(((..(((((((((((((((((((.((.((((((((..((((((...((((((........))))))))))))....(((......))))))))))).)).)))))))))))))))))))..))).))))))))).))))).)))))..)))))))))......((((................)))).......	191	34.2	-83.2	1.1	2.28881	3.1717	2.29789	0	low
PC-3p-85798_16	ACTTTACATCATCTGAAGCAAGCC	24	aagcTTGCTTCAGATGATGTAAAGTcctactcggtactcaccgtatgcctcacctatctgtccttttagaagcaacttaaaaagatagataggtgaggcatacggtgagtaccgagtaggACTTTACATCATCTGAAGCAAGCTtctgaggctgt	3'	New	gp4	((((((((((((((((((((((((((((((((((((((((((((((((((((((((((((((.((((((.......)))))).))))))))))))))))))))))))))))))))))))))))))))))))))))))))))))))..........	145	43.9	-124	1.8	14.8773	11.4181	11.4895	5.35218	middle
PC-3p-886332_2	TCATTGTCCTAGATTACATC	20	caaaaaaaaaacgacctagacaAGTAATATGATGTAACCTAGAACAacgaatctatacaggagtatatccaaatTCATTGTCCTAGATTACATCatatctttgtctatgttgccttttttagg	3'	New	gp4	...((((((..((((.((((((((..(((((((((((.((((.((((.((((.(((((....))))).....)))).)))).)))).))))))))))).)))))))).))))..))))))...	117	31.7	-38.5	1	0	0	1.53193	1.78406	low
PC-3p-886574_2	TTTGAGATTTGGTGAGAATGT	21	taaattcatgaaaaaattactagagataggtgtagatatgaaatacattcTCACCAGATCTCAAATCCAAACTCaacttcgtttaagagaaacaaagaagacaaatttcgagtgaatagtgttgagtttggaTTTGAGATCTGGTGAGAATGTatttcatatctacacctatctctagtaattttttcatgaat	3'	New	gp4	...((((((((((((((((((((((((((((((((((((((((((((((((((((((((((((((((((((((((((...(((((...((((.............))))...)))))...))))))))))))))))))))))))))))))))))))))))))))))))))))))))))))))))))))))))))	191	30.4	-128.1	2.2	1.14441	2.22019	3.06386	0.89203	low
PC-3p-887847_2	AACGGCGATGACATTTTTGGGACA	24	agaaatgtcatcatacaaacgactttgtCCCAAAAATGCCATCGTCGTTAGGgttccgtccatcctgtgccattaagttctatatgatgaacagtgtatttaacggtgtaaaataaatgaaaccctAACGGCGATGACATTTTTGGGACAaaatcgtttgtatgatagtatt	3'	New	gp4	...((((..(((((((((((((.(((((((((((((((.((((((((((((((((.(((..((..((..((.((((((...((((........)))))))))).))..))..))..))).)))))))))))))))).))))))))))))))).)))))))))))))..))))	169	37.2	-81	1.3	0	0.634341	0.765964	0	low
PC-3p-990602_1	GGTTATATTATAGGACAAAGGGA	23	attgtttaccacttactccctccgtcccataatatatatagTACCGGATAAGACATTTCATACTacaacgaatctggacagcctactatgaaatgtttcatctggtactaGGTTATATTATAGGACAAAGGGAgtattattttaaactat	3'	New	gp4	...(((((.....((((((((..((((.((((((((..(((((((((((.((((((((((((.((..........((....)))).)))))))))))).)))))))))))...)))))))).))))..))))))))......)))))...	144	34	-57.4	1.1	0	0.634341	0.765964	0	low
PC-5p-139139_9	AGCATCCAAAGCGTTTTGACT	21	aagtcaagtaaagtatgacaAGCATCCAAAGCGTTTTGACTggatatatttttgacaagcaaccaaacctaactgacatgaatcccacgggtagggtaaatctcaaaaatatatttaatcCAAACGTTTTGGTTGCTTGTCatacttcacttgacttcctcgtcgtcgtcattgc	5'	New	gp4	(((((((((.((((((((((((((.(((((((((((.((.(..((((((((((((......(((..((((....((......))....))))..))).....))))))))))))..).)).))))))))))).)))))))))))))).)))))))))..................	157	38.3	-70.3	1	3.43322	4.44038	1.53193	16.0565	middle
PC-5p-1838457_1	ACTATCAGTTTGCTGCAACAATAG	24	ACTATCAGTTTGCTGCAACAATAGcgtcggaaattatcacaaagctgtaacttttacgttatattgtcacctatatgtactatagcagcatataacgtaaaagttacagttttgtgataaTTTCCCACGCTATTGTTGCAGCTaattgaagc	5'	New	gp4	.((.((((((.((((((((((((((((.((((((((((((((((((((((((((((((((((((.((...(((((.....)))))..)))))))))))))))))))))))))))))))))))))).)))))))))))))))).)))))))).	150	34.9	-90.5	1.7	0	0.634341	2.29789	1.78406	low
PC-5p-193580_6	TTGCTTAAGATGATGTAAAGT	21	aagcTTGCTTCAGATGATGTAAAGTcctactcggtactcaccgtatgcctcacctatctgtccttttagaagcaacttaaaaagatagataggtgaggcatacggtgagtaccgagtaggACTTTACATCATCTGAAGCAAGCTtctgaggctgt	5'	New	gp4	((((((((((((((((((((((((((((((((((((((((((((((((((((((((((((((.((((((.......)))))).))))))))))))))))))))))))))))))))))))))))))))))))))))))))))))))..........	145	43.9	-124	1.8	2.28881	1.26868	2.29789	3.56812	low
PC-5p-210441_6	TGAGATCAAGGGTTGAACAGC	21	ctggcggcaaactttacacatcgTGGGATCAAGGGTTGAACAGCttggcctcactaagtactaatggtgaggccaAGCTGTTCAACCCTTGATCTCACGatgggtggcctataggaaagtaacggcaaagtttgc	5'	New	gp4	......(((((((((((.((((((((((((((((((((((((((((((((((((((........)))))))))))))))))))))))))))))))))))))).)))(((..............))).))))))))	92	49.6	-86.1	1.3	1.71661	1.90302	1.53193	0	low
PC-5p-2128662_1	TCTCACTCTAGTTCAATTAAATGA	24	tatgcaggtaatggttgTCTCACTCTAGTTCAATTAAATGAattaaatttcacttttttggggtttagttcATTTAGTTGAATTAGAGTGGGTCAaccattacccgtggg	5'	New	gp4	...((.(((((((((((.((((((((((((((((((((((((((((((..((......))..)))))))))))))))))))))))))))))).))))))))))).))...	104	35.5	-65.1	1.7	0	0	1.53193	0	low
PC-5p-220064_5	TTTGTCCAGCTTACAGTCTTC	21	tgagacagtgtaccccttgcctctaatctttttctttcaatgacttggcctgacgccgagtgttgacaaaaatgatgctccgtgtgatttccatggtatcgaaaagaccacacaaTTTGTCCAGCTTACAGTCTTCcttctcaacgtgtgatttccatgtgtgtgtgtgtgtctcagcagttctatgttaacgttgAGAAGGAAGACTGTAAGCTGgacaaattgtgtggtcttttcgacaccatggaaatcacac	5'	New	gp4	.(((.(((........))).)))..(((.((((...(((((.(((((((.....))))))))))))..)))).))).....((((((((((((((((.(((((((((((((((((((((((((((((((((((((((((((((((((..(((...(((......)))...)))..((((......)))).))))))))))))))))))))))))))))))))))))))))))))))))).))))))))))))))))	175	43.8	-141	1.3	4.00542	1.90302	2.29789	0.89203	low
PC-5p-223521_5	ATTTCGGACCGGGAACCAATTTAC	24	ggccttgttcggttacgcccggatttaatccggactgggaataacaagtataataagaaatttacatagatacaataagagaccgggatttATTTCGGACCGGGAACCAATTTACtcatgatatagacaataagaaaccgggaatcaatccactagtcaagaggtgtggaactaacccagatgttttgttgtccctatgatgagtaaattagtttccggcccggaataaatcccg	5'	New	gp4	...((((((..((((..(((((............)))))..))))..(((............)))........))))))....(((((((((((((((.((((((((.(((((((((((.(((..((((((((((....(((......(((((............))))).....))).....))))))))))..))).))))))))))).)))))))).)))))))))))))))	152	41.3	-87.4	0.9	2.28881	1.26868	4.59578	1.78406	low
PC-5p-2258771_1	AGGATTTATTCTGGACTGATAATC	24	gatagatacaataagaaaccAGGATTTATTCTGGACTGATAATCaatttacttatgatagggacaataagagaccgggaatcaatccactagttaagaggtgtggaactaatccggatatTCTGTTGTACCTATCATGACTAAAttggtttccggcccagaataaatcccggtctcttattgtatctattataaattttttattatacttgtcattcccggctcggattgaatctaggcgtaaacgaaacaaggc	5'	New	gp4	((((((((((((((((.(((.(((((((((((((.(((..((((((((((.((((((((((.((((((..(..(((((......(((((............))))).....)))))...)..)))))).)))))))))).))))))))))..))).))))))))))))).))).)))))))))))))))).................(((((........(((..(((...)))..))).........)))))..	190	36.9	-100.7	1.1	1.14441	1.26868	1.53193	1.78406	low
PC-5p-2517502_1	CCCATAATATAGCAATCTAGGACC	24	aggctttaggatgcaatattcaatactcaatccgtCCCATAATATAGCAATATAGGACCgaacgagacatttcataggacaatgaatctggacatcctgtgaaatgtctcgtcggttctagtttgctatattacgggacggagggagtagttgaaattgcttctttttagata	5'	New	gp4	...((..((((.(((((.((((((((((..((((((((.(((((((((((..((((((((.((((((((((((((((((...((........))))))))))))))))))))))))))))..))))))))))).))))))))..))))).)))))))))).))))...))...	167	39.3	-92.5	1.4	1.14441	2.22019	3.82982	1.78406	low
PC-5p-254563_5	TTATGATAGAGACAATAAGAGATC	24	aaatttatgatagatacaacaagacaccgggatttattccgagccgggaactattttacTTATGATAGGGACAATAAGAGATCgggaatcaatctactAGTCAAGAAGTGTGGAACTAATCCggatgttttgttgtacctaatatgagtaaattggttctcgacccggaataaatcccggtcttttgttgtgcctattataaa	5'	New	gp4	...((((((((((..(((((((((.((((((((((((((((...(((((((((.(((((((((..((((.(((((((((.(((.(((.....(((((............))))).....))).))).))))))))).))))..))))))))).)))))))))...)))))))))))))))).)))))))))..))))))))))	200	37.4	-98.4	1.3	0.572203	3.48887	1.53193	1.78406	low
PC-5p-2641487_1	TCACTGCACTGTGCCTTTGTCACT	24	aacatcctttgccgTCACTGCACCGTGCCTTTGTCACTgacatgtgggtccgatgtgtcgtcgggcccatacgtcagtgataAAGGCACGGTGCAGTCGACTGCaaaggatctc	5'	New	gp4	...(((((((((.((((((((((((((((((((((((((((.(((((((((((((...))))))))))))).))))))))))))))))))))))))).))).)))))))))...	108	55.3	-90.6	1.4	0	0.634341	0	0	low
PC-5p-2684523_1	AGTAATATGATGTAACCTAGAACA	24	caaaaaaaaaacgacctagacaAGTAATATGATGTAACCTAGAACAacgaatctatacaggagtatatccaaatTCATTGTCCTAGATTACATCatatctttgtctatgttgccttttttagg	5'	New	gp4	...((((((..((((.((((((((..(((((((((((.((((.((((.((((.(((((....))))).....)))).)))).)))).))))))))))).)))))))).))))..))))))...	117	31.7	-38.5	1	3.43322	1.90302	0.765964	0	low
PC-5p-2848383_1	AGACAACGATTAGACACTACATAG	24	actggagcaacgtcacagctactctctccgttccaaaaaaaaaaacttaacctAGACAACGATTAGACACTACATAGtataacgAATCTGAACATGAGTATATCCAGAttcattgtactatgtagcgtcccatcattgtttaggttgggttttttttttttaaggaagggagtagtcagcttctcctac	5'	New	gp4	...((((.((.((....((((((((((((.....((((((((((((..(((((((((((.(((..(((.(((((((((((((.(((((((..............))))))).))))))))))))).)))..))).)))))))))))..))))))))))))...))).)))))))))..))))))))...	183	38.1	-81.5	1.1	1.14441	1.90302	0.765964	0	low
PC-5p-299143_4	ACCGTACGAGACATTTTATAGGAC	24	aatgcaaggtactcccttcgtcccataatatagcaatctaggACCGTACGAGACATTTTATAGGACaataaatctggacaaatttgtcctatgaaatgttttgtccgatcctaggttaaaatattatgggacgaagggaGTAATGTTTAGGTGTCACACTGTC	5'	New	gp4	...(((...((((((((((((((((((((((...(((((((((.((.(((((((((((((((((((((...............))))))))))))))))))))).)).)))))))))...)))))))))))))))))))))).)))...((((...))))...	143	38.7	-81.6	1.3	4.57762	10.4666	4.59578	1.78406	middle
PC-5p-314354_4	AGTTGACTGCACCGTGCCATTGTC	24	gaggaccacggacagcaaaacgtttccccgaacccatccaaaaaaggattgggatcctttacAGTTGACTGCACCGTGTCATTGTCACTAACATGTGGACCcgatgtgtcataggatccacatgtcagtgacaatgtcacggtgcagtcgactgcagaggatcccaatcctcca	5'	New	gp4	..(((...(((..(((.....)))...)))......))).....((((((((((((((((.(((((((((((((((((.((((((((((.(((((((((.((.(((...))).)).))))))))).)))))))))).))))))))))))))))).))))))))))))))))...	127	50.6	-103.2	1.2	2.28881	5.07472	9.19157	3.56812	low
PC-5p-315318_4	TTAGGATAATACTTTGACC	19	gtgtattttgattcgTTAGGATAATACTTTGACCaacaactactctattagaatatcatttatgtgnnnnnnnnnnnnnnnnnnnnnnnnnnnnnnnnnnnnnnnnnnnnnnnnnnnnnnnngagtaatcgttggtcaaagtcttatcctaatg	5'	New	gp4	.............(((((((((((.((((((((((((...(((((.((....))..(((....)))........................................................)))))...)))))))))))).)))))))))))	141	20.1	-32.5	1	5.72203	6.34341	4.59578	1.78406	low
PC-5p-3224356_1	GGTAGAAACGTCATATCGTGT	21	ccatttttagcacttccatcaatttttccgtccgtcttgatggttattcatccagtcacacacatgatatgacatttctacccctcattgatatgcattatacttgtacttgtgaggGGTAGAAACGTCATATCGTGTGTGGCTggatcaagacggacggaaaacgatcgagaattgacggaagtgttaaaaatgggaacatggtgaactttgggtgctattaaagtgaaccagtaactttcggtgctataaaaccaaaaacgt	5'	New	gp4	(((((((((((((((((.((((((((((((((((((((((..........(((((((((((((..((((((((.((((((((((((((.....((((.......))))...)))))))))))))).)))))))))))))))))))))))))))))))))))).........))))))).)))))))))))))))))..((.((((..((((((........))))))..)))))).......(((........)))........	196	40.5	-128.5	1.2	0	0.634341	0.765964	1.78406	low
PC-5p-322674_4	AAAATCAATTTTTCCAGGCGGACC	24	ttttcgcagacgggtatgaccctcgaagccaaatatcctcctacaaaaatgtaaaccgaggtgcattttcgtcatccgcctgtgAAAATCAATTTTTCCAGGCGGACCACTTAAGAGGtccgcctgcgaaaataccaggcggacctcttaagtgctccgcctggaaaaatatgatttttacaggcggaaccttatgtggtccacctgca	5'	New	gp4	.....((((..(((.....))).....((((.(((.......((.((((((((........)))))))).))..((((((((((((((((((((((((((((((((.(((((((((((((((((((.........))))))))))))))))))).))))))))))))))).)))))))))))))))))....))).))))....)))).	114	47.8	-112.6	1.1	0	2.53736	2.29789	0	low
PC-5p-3310935_1	AACCAATTTACTCATGATAGGGAC	24	caaggattcaattcgggccgggaatgacaagtatagtaagaaatttatgatagatacaacgagagaccgggatttattccgggctgtgAACCAATTTACTCATGATAGGGACaataagaaaccgggaatcaatccactagtcaagaggtgtggaactaatccggatgttttgttgtgcctaataTGAGTAAATTGGTTCCCGACccggaataaatcccggtctcttgttgta	5'	New	gp4	.......(((.(((......))).)))...........................(((((((((((((((((((((((((((((..(.((((((((((((((((..((((.(((((((((..(((((......(((((............))))).....)))))...))))))))).))))..)))))))))))))))).)..)))))))))))))))))))))))))))))	178	42.2	-110.7	1.1	0	3.80604	0.765964	1.78406	low
PC-5p-331205_3	AGAAGCTCACCCAAACAGCTCAGC	24	tttgctggtctatttgggggagcttctagcagctgcagcttatccaagaatatccagttgctAGAAGCTCACCCAAACAGCTCAGCtttttatccagattCTGAGAATCTGTAATTGTAGAATCtgaaaaatgaactaaaagctagaagcgggtttttagcttcttcagattct	5'	New	gp4	...((((..((.((((((.((((((((((((((((...(((....)))......)))))))))))))))).)))))).))..))))........(((((((...))))))).......((((((((((....((((((((((((.......))))))))).)))))))))))))	83	40.2	-72.3	1	0	1.90302	1.53193	0	low
PC-5p-3370407_1	ATCTCGAGGTACTAAAATTTTGTA	24	aaaatttgatacctcaaggtacttgctacttagtATCTCGAGGTACTAAAATTTTGTAtgcaaaatgtggtaccTCGAGATATTAAATGTTGGATGAtaaaatt	5'	New	gp4	...(((..(((((....))).........(((((((((((((((((((..((((((....)))))).)))))))))))))))))))..))..))).........	57	30.8	-36.5	1.1	3.43322	0	1.53193	1.78406	low
PC-5p-3536886_1	ATTTCTAGTTCATAACACGGCT	22	acaatggcagaataatcatctaagaagaactttatgtcgccattgactaagcATTTCTAGTTCATAACACAGCTaaatgggctacacaaacatatccatttagccgtgTTATGAACTAGAAATGCTTAGtcagtgccaacataaagttcttcttagatgattattccgccatataatgatttataagtttcatgatgaacagaatacctagtgcattaactctaagcttg	5'	New	gp4	...(((((.((((((((((((((((((((((((((((...((((((((((((((((((((((((((((((.((((((((((.............)))))))))).))))))))))))))))))))))))))))))...)))))))))))))))))))))))))))).)))))...........(((((((..(((((.((((.....)).)).))))).....)))))))	169	34.3	-119.1	1.5	0	0.634341	0.765964	0	low
PC-5p-354233_3	AATGAACCGCACACGAAAATGAGC	24	cttaataagtcgcacgtgaaaatatgctcattttcgcgtgcggttcatttaagagaccccatccgtttagtcctcttaAATGAACCGCACACGAAAATGAGCttatttttctaaacacgaccagttatagtccgtctacaacctaaataggtcctgtaTAGGAAAATTAGTGGGGGACCCA	5'	New	gp4	..((((..((((.....(((((((.(((((((((((.((((((((((((((((((((............)).)))))))))))))))))).))))))))))).))))))).......))))..))))..((((.(((((..(((....)))((((....))))......)))))))))...	125	41.4	-71.3	1	2.28881	4.44038	3.44684	0	low
PC-5p-360066_3	TCATAGTACAATGAATCTGGATT	23	gcaaaatactcccccgtctttaatatagtaatctagtaccggatggaacactTCATAGTACAATGAATCTGGATAggaagcatgtctaaATTCGTTGTACTATGAAATGTCTCgtcctgtattagattgctatattataggaccggatggagtatttatt	5'	New	gp4	...(((((((((((.((((((((((((((((((((((((.(((((..(((.(((((((((((((((((.((((((.......)))))).))))))))))))))))).)))..))))).))))))))))))))))))).))))).))..)))))))))...	154	36.2	-84.1	1.5	2.28881	1.26868	3.06386	0	low
PC-5p-362556_3	TAAGGACAATAAGAGACCGGA	21	gaaatttatgatagatacaatgagagatcaggatttattttgggtcggaaaacaatttacttatgaTAAGGACAATAAGAGACCGGAattagttccacacctcttgactagtggattgattcccggtctcttattgtccctattatgagtaaattggttcctggcccgGAATAAATCCCGGCATCTCATTGTatctatcataaataa	5'	New	gp4	...((((((((((((((((((((((..((.(((((((((..(((((((((..((((((((((((((((.((((((((((((((((((((((((.((((............))))))))))).))))))))))))))))).)))))))))))))))).)))).)))))..))))))))).))..))))))))))))))))))))))..	202	36.7	-120.7	1.6	3.43322	0.951511	1.14895	1.78406	low
PC-5p-372253_3	TATTTTATAGTACAATGAAT	20	atagcaatttaaaagtggatgggaTATTTTATAGTACAATGAATctgtacagattttATTGTAGTATGAATTGTCTTATCatggacggagagagtata	5'	New	gp4	...((..(((.......(((..((((.((((((.((((((((((((....))).))))))))).)))))).))))..)))........)))..))...	63	29.6	-25.6	0.9	3.43322	1.90302	3.82982	0	low
PC-5p-372272_3	TCATAGTACAATGAATCTGGACT	23	tacgacgtgatacaTCATAGTACAATGAATCTGGACAtaatctattaacagtattcgattcaTTGTATTAGGATGTGAGTATGTCtgt	5'	New	gp4	...((((((.((((((.((((((((((((((.(((.((............)).))))))))))))))))).))))))..))))))...	82	33	-29.1	1	1.14441	2.53736	0.765964	1.78406	low
PC-5p-376978_3	ACCGGACGAGACATTTCATATAAC	24	ataatatagctatctaggACCGGACGAGACATTTCATATAACaacgaatctgcatatgaaatatctcgtcctatcttttttatggcagATTCGTTGTCCTATGAAATGTCTCgtccggtcatgga	5'	New	gp4	............((((.(((((((((((((((((((((..(((((((((((((.(((((((................))))))))))))))))))))..))))))))))))))))))))).))))	113	38.4	-66.6	1.4	2.28881	4.44038	3.82982	0	low
PC-5p-381497_3	AAGAACTTTATGTTGGCACTGACT	24	ttttggattaatgcccacgaatttgcatgaatgtttgtcgcaagcttagagttaatgcactaggtattctgttcatcatgaaacttataaatcattatatggcggaataatcatctaagAAGAACTTTATGTTGGCACTGACTaagcatttctagttcataacacggctaaatggatatgtttgtgtagcccatttagctgtgTTATGAACTAGAAATGCTTAGTcaatggcgacataaagttcttcttagatgattattctg	5'	New	gp4	...(((........)))........(((((((((((((.....((((((.((....)).)))))).(((((.....)).)))....))))).)))).)))).((((((((((((((((((((((((((((((((.((.(((((((((((((((((((((((((((((((((((((.(((......)))..))))))))))))))))))))))))))))))))))))).)).))))))))))))))))))))))))))))))))	161	34.6	-127.3	1.4	6.86644	6.02623	6.89367	3.56812	low
PC-5p-388343_3	CCCAAAAATGCCATCGTCGTTAGG	24	agaaatgtcatcatacaaacgactttgtCCCAAAAATGCCATCGTCGTTAGGgttccgtccatcctgtgccattaagttctatatgatgaacagtgtatttaacggtgtaaaataaatgaaaccctAACGGCGATGACATTTTTGGGACAaaatcgtttgtatgatagtatt	5'	New	gp4	...((((..(((((((((((((.(((((((((((((((.((((((((((((((((.(((..((..((..((.((((((...((((........)))))))))).))..))..))..))).)))))))))))))))).))))))))))))))).)))))))))))))..))))	169	37.2	-81	1.3	1.14441	1.26868	0.765964	0	low
PC-5p-392614_3	AGAGACTTATAATTTTGTGAGAGG	24	agggactaaagttgagctaaactttagtccctctcacaaaattataagttggAGGGACTTATAATTTTGTGAGAGGgactaaattttgtgaaaaccatcgctaactaaaggcaaaaaaggagtcaaacttgtctgcaacttgctgttcaccaagaacatgcatagtataTCGTAATCCGATCGAAAG	5'	New	gp4	..((((..(((((..(((....((((((((((((((((((((((((((((.....))))))))))))))))))))))))))))....((((......))))...................)))..)))))))))...(((((((((((.....))))).))).)))..((((.....))))......	61	37.4	-63.7	0.9	3.43322	3.80604	7.65964	1.78406	low
PC-5p-3972115_1	ATAAGAGACCGGAATTAGTTCCACA	25	ataacaagtatagtaagaaatttatgatagatacaatgagagaccgggatttattccgggccaggaaccaatttactcatgatagggacaATAAGAGACCGGGATTAGTTCCACAcctcttgactagtggattgattcccggtctcttattgttcatatcaagagtaaattggttcccggcccggaataaaTCATGGTCTCATTGTATCTATCataaatttcttactatacttgt	5'	New	gp4	...((((((((((((((((((((((((((((((((((((..((((..(((((((((((((((.(((((((((((((((.(((((.((((((((((((((((((((((((.((((............))))))))).))))))))))))))))))).))))).))))))))))))))).)))))))))))))))..))))))))))))))))))))))))))))))))))))))))	232	37.9	-159.5	1.8	0	2.22019	2.29789	1.78406	low
PC-5p-416550_3	ACAACCATGTAAAATATCTTGTCC	24	tgggtgtaaacattgaccaaaatgtcatctaaatctaccaaaagaatcacacatgtagatgagaattctacACAACCATGTAAAATATCTTGTCCaaacttgacttcgtTTGGACAAGATTTTTTACATGgttgtgtagtatcatctcatctacatgtgtggttcttttttgttgaattcagatgaccttttggttgaggtttacatggg	5'	New	gp4	...((((((((.(..(((((((.(((((((((.((.((.(((((((((((((((((((((((((...((((((((((((((((((.(((((((((((((........))))))))))))).)))))))))))))))))).....)))))))))))))))))))))))))..)).)).)).))))))).)))))))..).))))))))...	204	34.8	-118.3	1.6	1.14441	0	6.89367	1.78406	low
PC-5p-421544_3	TAGAAATACCATTGTCGTTAGG	22	gagtgcgagttctataaaatgccatcgtacaagcgattttgtccTAGAAATACCATTGTCGTTAGGgttccatccatcccacgccgttaacggaaccttAACGGCGATGGTATTTCTGGGACAaaatcgtttgtacgatgatatttcatggaactagtagacatttcttgaaattgga	5'	New	gp4	...(((.((((((((.((((..(((((((((((((((((((((((((((((((((((((((((((((((((....................)))))))))))))))))))))))))))))))))))))))))))))))))..)))).)))))))).)))...................	156	41.6	-96.9	1.3	1.14441	0.951511	2.29789	0	low
PC-5p-432756_3	AAATCATATTTTTCCAGGCGGACC	24	gtttccacctgtaaAAATCATATTTTTCCAGGCGGACCacttaagaggtctgcctgtgaaaatAAAGGTATTTTTGCAGGCGGACCTcttaagtggtccgcctggaaaaattgattttcgcaggcggacgg	5'	New	gp4	...(((.((((..(((((((.(((((((((((((((((((((((((((((((((((..((((((....))))))..))))))))))))))))))))))))))))))))))))))))))..)))).)))...	125	45.8	-97.7	1.6	0.572203	2.22019	2.68087	0	low
PC-5p-433632_3	TTTTGGGTTGAGAACTGGCACCTT	24	tgtcggTTTTGGGTTGAGAACCGGCACCTTtgtcttaaaaccagcacctttattttaatagtgcttttcatgttcggcggtggGCCCTACACAAAGATGCCGGTTcttggtatgacaagagaagggtgtcggttctcaacccaaaaccgg	5'	New	gp4	...((((((((((((((((((((((((((((.((((...((((((((..(((...)))..)))).........(((((((((.......))).....))))))....)))).....)))).)))))))))))))))))))))))))))).	146	48	-73.2	1	0	3.80604	0.765964	0	low
PC-5p-439040_3	AATATGTAGCAACCTAGGATGGGT	24	agatactccctccgtcccAATATGTAGCAACCTAGGATGGGTctaatcccatcctaggttaacatattgggatggaggtgtaata	5'	New	gp4	...(((..(((((((((((((((((...(((((((((((((......))))))))))))).))))))))))))))))).)))...	79	44.7	-55.2	1.5	2.28881	3.1717	1.53193	0	low
PC-5p-44202_36	AACCAATTTACTTATGATAGAGAC	24	ttgatataatgagagaccgggatttattttggaccgggAACCAATTTACTTATGATAGAGACaacaaaatattcggattagttccacacctcttactagtggattgattaccggtctcttattgtccctattataagtaaattggtttccaactcgaAATAAATCACGGCCTCTCATTGTAt	5'	New	gp4	...((((((((((((.(((.((((((((((((...(((((((((((((((((((((((.(((((........((((((((((.((((...........))))))))))..)))).......))))).)))))))))))))))))))))))...)))))))))))).))).))))))))))))	179	36.3	-81.3	1.2	6.86644	11.4181	10.7235	1.78406	middle
PC-5p-449730_3	TATTTTGCGAGACGAATCTAACT	23	nnnTATTTTGCGAGACGAATCTAACGaggnnnnnnnnnnnnnnnnnnnnntcgttaaattcgtctcacaAAATAGACCAGGGGTTAT	5'	New	gp4	...(((((((.(((((((((.((((((.......................)))))).))))))))).)))))))((((...))))..	71	28.7	-24.4	1	3.43322	7.61209	3.06386	3.56812	low
PC-5p-453891_3	ATCCTAGTACAATGAATTTGAACA	24	tagctccgttccaaaataaacaaacattgtactaaaatatgatacATCCTAGTATAATGAATTTGAACAtagagtgtctagatttattgtattaagatgtgttatattctattacgagGTTGATTTATTTTAGGACAGAGGga	5'	New	gp4	...(((.((((.((((((((..(((.(((((.((.(((((((((((((.(((((((((((((((..((((...))))..))))))))))))))).))))))))))))).)).))))).)))..)))))))).)))).)))...	137	28.7	-50.6	1.2	3.43322	2.53736	0.765964	0	low
PC-5p-476284_2	GGAGCTTTTAGTAGCTGCAGCTTC	24	gatgaagtataggtcctgtttgggGGAGCTTTTAGCAGCTGCAGCTTCtcctagaatcttcagttgccagaagctcccccaaacagttcatcttttaatctagattttgagaatctgtagttgtAGAATCTGAAAAATGAACTAGAAgctagaagc	5'	New	gp4	((((((.........((((((((((((((((((.(((((((.((.(((.....))).)).))))))).))))))))))))))))))))))))......(((((.((((.(((.((((......)))).))).)))).....)))))..........	92	41	-62	1	1.14441	3.1717	0	1.78406	low
PC-5p-481254_2	TCATAGTACAACAAATTTG	19	ttttcgttgaaagtgatataTCATAGTACAACAAATTTGgacggattcgctgtctagATTCGTTGTACTAGGATGTGTTACaaaca	5'	New	gp4	............((((((((((.(((((((((.(((((((((((.....))))))))))).))))))))).)))))))))).....	69	34.9	-37.4	1.2	4.57762	1.90302	0	0	low
PC-5p-489683_2	TTTTGTCCCATAAAAAACTCATT	23	atgtttactagtactccTTTTGTCCCATAAAAAACTCAATcttgagTATGTCCAGATTTAAACTCAAGAttgagttttttatgggacaaagggaagg	5'	New	gp4	..............(((((((((((((((((((((((((((((((((.((........)).)))))))))))))))))))))))))))))))))...	80	34	-52.8	1.6	8.01084	0.634341	0.765964	0	low
PC-5p-503523_2	AAGATATAAGAGATTTTGGATGGT	24	aatatacttcacccatcccAAGATATAAGAGATTTTGGATGGTtgggatatttaatataaaactgaacttccTATCTAGATTCGTAGTATTAATtaggagaattcagttccgtaatactaaactgtccaatccgtctaaaatttcttatattataggacgacg	5'	New	gp4	...............(((...(((((((((((((((((((((...(((((((((.(((..(((((((.((((((..(((((.....)).)))..))))))..)))))))..)))....)))).)))))...)))))))))))))))))))))...))).....	143	31.9	-46.7	0.9	0	2.53736	1.53193	0	low
PC-5p-540425_2	GAGCGGTGGTGGGGTAACTTGAC	23	tgtcaatgcatagtagggatgtgtgggagcatggggagaacataccaccatgctttcgttgtaagtattgtcatcagaaaagGAGCGGTGGTGGGGCAACTTGACttaaaattcacttggctagcaaagggaagggctcattagaaaagtgaattttaagtcaagttgccccaCCACCGCTCCTTTTCTGATGacaatacttacaacgaaatcctgttggtatgt	5'	New	gp4	.....((((......(((((......((((((((((........)).))))))))(((((((((((((((((((((((((((((((((((((((((((((((((((((((((((((((..((((....(((.....))).))))..))))))))))))))))))))))))))))))))))))))))))))))))))))))))))))))).)))))....))))..	154	44	-142.6	1.4	3.43322	0.634341	4.59578	1.78406	low
PC-5p-578594_2	ATGTGGCGCTGAACTTATACACCT	24	tcATGTGGCGCTGAACTTATACACCTcagcgccacgtcagctgacgctgaatgccgtgccacGACGGATGAGAGACTAAGTCAGCGtaccaacgtatattcagcgccatgctatttgacgctgaggtgtctaagttcagcgccaca	5'	New	gp4	...((((((((((((((((.(((((((((((.((..(.(((((.(((((((((((((......))))................((((....)))).))))))))).)).))))..)).))))))))))).))))))))))))))))	143	53.4	-76.1	1	0	0	1.53193	0	low
PC-5p-600215_2	TTCTAATACAACGAATCTGGAT	22	caacatagtattggatgtgatattTTCTAATACAACGAATCTGGATagactagaaaatatcatctctaatacgttgtactagaaaATATCACCTCCAATACGTTGTACT	5'	New	gp4	..(((..((((((((.(((((((((((((.(((((((.((..((((.((.((.....))))))).)..)).))))))).))))))))))))).))))))))..)))...	104	31.2	-40.4	1.2	1.14441	3.80604	1.53193	0	low
PC-5p-612729_2	TACCGGATGAGACATTTCATACT	23	attgtttaccacttactccctccgtcccataatatatatagTACCGGATAAGACATTTCATACTacaacgaatctggacagcctactatgaaatgtttcatctggtactaGGTTATATTATAGGACAAAGGGAgtattattttaaactat	5'	New	gp4	...(((((.....((((((((..((((.((((((((..(((((((((((.((((((((((((.((..........((....)))).)))))))))))).)))))))))))...)))))))).))))..))))))))......)))))...	144	34	-57.4	1.1	1.14441	2.53736	1.53193	0	low
PC-5p-622577_2	AGTTTGTTGTGACATTAGTGAT	22	agcgataaaactatcAGTTTGTTGTGACATTAGTGATaaatttcagtttgctataataatagtgtggaaaattatcacaaaactcagctaaaactcagctattgttgcagcaaactgaaacttgtcgcTAATGTCGCAGCAAACTGATAGTTttatc	5'	New	gp4	...((((((((((((((((((((((((((((((((((((.((((((((((((..(((((((((((((.......)))).......((......))..)))))))))..)))))))))))).))))))))))))))))))))))))))))))))))))	154	33.1	-80.8	1.6	1.14441	2.53736	2.29789	0	low
PC-5p-655353_2	AGGCTGGGAACTAATTTACTC	21	aatttatatagatacaatgagagaccgggatttattccAGGCTGGGAACTAATTTACTCatgatatggacaataagagaccgggaatcaatccactagtcaagaggtgtagaactaatctgaatgttttgttgtcCCTATCATGAGTAAATTGGTTCCCgatctggaataaatcccggt	5'	New	gp4	.......................(((((((((((((((((..(((((((((((((((((((((((.((((((((((((((..(((.....)))....))).((((((.....)))..))).....))))))))))).)))))))))))))))))))))))..)))))))))))))))))	156	38.5	-88.1	1.3	0	1.26868	2.68087	1.78406	low
PC-5p-684026_2	CCTTGATTGCTATTGACCCAGC	22	ataccggttcattttaatagcacccaaagttcaccccgtttccatttttaacactttcgtcaattctcgatcgttttccgtccgCCTTGATTGCTATTGACCCAGCcacatacgcgatatgatgtttctacccctcattgccatggactctacttgtatcgcgtgcgtggctgggtcaatagcgatcAAGGCGAATGGAAAACGATCGAGAattgacggaagtgtt	5'	New	gp4	.....(((..(((((..........)))))..)))..............((((((((((((((((((((((((((((((((.(((((((((((((((((((((((((((..((((((((..(.((.......((..........)).....)))..))))))))..))))))))))))))))))))))))))).))))))))))))))))))))))))))))))))	177	46	-126.4	1.2	2.28881	3.80604	3.82982	3.56812	low
PC-5p-722451_2	ATAATACAATGAATCTGGATA	21	tacggcaacaactctatgtactctctccgtccctgaaaaaaaaaccctcATAATACAATGAATTTGGATAaaagtTATCCAGATTCATTGTACTAGGAgcggttttggaatggagtacgtacca	5'	New	gp4	..............((((((((((.....(((........(((((((((.((.((((((((((((((((((...)))))))))))))))))).)).))).)))))))))..))))))))))...	107	38.7	-44.7	0.9	1.14441	1.90302	0	1.78406	low
PC-5p-723667_2	ATTTATTCCGGGCCGGGAACC	21	atccgggctgggaatgacaagtatagtaagaaatttatgatagatacaatgagaccatgATTTATTCCGGGCCGGGAACCaatttactcttgatatgaacaataagagaccgggaatcaatccactagtcAAGAGGTGTGGAACTAATCCCGGTctcttattgtccctatcatgagtaaattggttcctggcccggaata	5'	New	gp4	....((.((............(((((........)))))............)).))......(((((((((((((((((((((((((((.(((((...(((((((((((((((((.....(((((............))))).....)))))))))))))))))...))))).)))))))))))))))))))))))))))	138	42	-94.6	1.1	1.14441	3.80604	0.765964	5.35218	low
PC-5p-757192_2	CGATATGACATTTCTACCCCTC	22	cccatttttagcacttccgtcaatttttccgtccatcttgatcgttattgatctagccacacacaCGATATGACATTTCTACCCCTCattgacatgtattatacttgtacttgtgaggggtagaaacgtcatatcgtgtgtgtggctagatcaataataatcaagacggatgGAAAACGATCGAGAATTGACGGAagtgttaaaaat	5'	New	gp4	...(((((((((((((((((((((((((((((((.(((((((..((((((((((((((((((((((((((((((.((((((((((((((..(((.(((...))).)))....)))))))))))))).))))))))))))))))))))))))))))))..))))))).)))))))).........)))))))))))))))))))))))	204	39.1	-135.6	1.7	1.14441	0.634341	0.765964	1.78406	low
PC-5p-784388_2	TATAGCAATCTTGTACTGGAT	21	acatccgttctaaaaTATAGCAATCTAGTACTGGATgggatatatccctttatctagatttatttattagactaggatgtgtcctatcgagtcctacattgctatattttgtaatggaggg	5'	New	gp4	...((((((..(((((((((((((.(((.(((.((((((((((((((.....(((((.........)))))...)))))))))))))).))).))).)))))))))))))..))))))...	115	34.7	-50.5	1.2	3.43322	1.90302	5.36175	3.56812	low
PC-5p-791174_2	TTACATAGTACAACGAATGAGCT	23	ctccgtctaaaaaaaatctaacctaaacacaaatgggacaTTACATAGTACAACGAATGAGCAtgtccagattcattgtaagatggaacattacatagtacaataaatttgggcatgctcATTCGTTGTACTATGTAATGTCCCatccgtatttaggataggcttttttttacggaaggaatagta	5'	New	gp4	.(((((..(((((((..(((.((((((.((..(((((((((((((((((((((((((((((((((((((((((.((((((..(((........)))..)))))).)))))))))))))))))))))))))))))))))))))))))..)).)))))).)))..))))))).)))))..........	175	34.9	-103.9	1.6	1.14441	0.951511	1.14895	2.67609	low
PC-5p-792024_2	AATTTACATATGATAGGGACAATA	24	taatagatacaatgagaggtcgggatttattccggaccagaaaccAATTTACTTATGATAGGGACAATAagagaccgtgattagttccacacctcttgaccagttgattgattcccggtctcttattgtccctattataaataaattagttccctgcccagaataaatctcggtctcccattgtattta	5'	New	gp4	...(((((((((((.(((..((((((((((((.((..(((.(((.((((((.(((((((((((((((((((((((((.((((((((..((............)).))))))))..))))))))))))))))))))))))).)))))).)))..))).)).))))))))))))..))).)))))))))))	186	38.6	-89.7	1.2	0.572203	2.22019	3.44684	0	low
PC-5p-794942_2	AATACTGTGCATGGACTCCGTGTA	24	cggataagtaatttaagagaaaaaacctataagaacaaacatacatgtattgttaggtatagtaggcaatacaaccagacatgagagtcaggtctctaattaagacAATACTGTGCATGGACTCCGTGTAgtcacatccatagaccttataaccatacccacggaagaccgtgcactgtATTGTCTTAATCAGAGAACTTACTctcaggtctggttgcattgcctactatacctaacaatgcatgtatgt	5'	New	gp4	......................................((((((((((((((((((((((((((((((((.(((((((((.(((((((.((.(((((.(((((((((((((.((((((((.(((((((..(((.........)))..(((....)))..))))).)).)))))))).))))))))))))).))))).)).))))))).))))))))).))))))))))))))))))))))))))))))))	212	38.8	-129.1	1.3	0	3.80604	2.29789	3.56812	low
PC-5p-798546_2	TAGACAATCTTGGACATAAAGC	22	gctagttttacattatgcatcttgTAGACAATCTTGGACATAAAGCaatgttatcagagatcaggatccatcttgcagacaatcttgggcataaagcaatgtcatcgatgacattgctttATGCCCAAGATTGTCTGCAAGATGcataatgtaaaactagctgg	5'	New	gp4	(((((((((((((((((((((((((((((((((((((.(((((((((((((((((.((((((((((....)))))......))))).(((((......)))))...))))))))))))))))).)))))))))))))))))))))))))))))))))))))...	161	38.4	-97.1	1.5	2.28881	1.90302	1.53193	0	low
PC-5p-812012_2	CAACTTCGTTTCGTGAGGCAC	21	tcgggctacaggaatgtCAACTTCGTTTCGTGAGGCACccactattctgataaattctacacccactaggttctacctcaagtttctacataatttatcggaataatgggtgcctcacgaAACGAAGTTGACCTTCCTGTAGCCcgacca	5'	New	gp4	((((((((((((((.((((((((((((((((((((((((((.((((((((((((((........((((((.....)))..)))........)))))))))))))).)))))))))))))))))))))))))).))))))))))))))...	147	45.3	-98.9	1.5	1.14441	1.26868	4.59578	1.78406	low
PC-5p-84696_16	CATAAAAGGTGTTGGTTC	18	gtataCATCAAAGGTGTTGGTTCctaaaccggcatcttggagtcttctcatcagtgccgttttcgtggtgtcggttgggaaatccagcacctttgtgtagtt	5'	New	gp4	...((((.(((((((((((((((((((.((((((((...(((....)))........((....)).)))))))))))))))..))))))))))))))))...	96	47.1	-44.8	0.9	2.28881	0	4.59578	0.89203	low
PC-5p-847037_2	TTGTCCAGCTTACAGTCTTCC	21	tgagacagtgtaccccttgcctctaatcttttctgtcaatgacttggcctgacaccgagtgttggcaaaaatgatgctccgtgtgatttccatggtgtcgaaaagaccacacaatTTGTCCAGCTTACAGTCTTCCttctcaacgttaacatagaactgctgagacacacacacacacatggaaatcacacgttgagaaggaagactgtaagctggacaaattgTGTGGTCTTTTCGATACCATGgaaatcacacg	5'	New	gp4	.(((.(((........))).)))..(((.(((.(((((((.((((((.......))))))))))))).))).)))....(((((((((((((((((((((((((((((((((((((((((((((((((((((((((((((((((((.....(((.....))).((....((........))....))..)))))))))))))))))))))))))))))))))))))))))))))))))))))))))))))))))))	177	44.5	-143.6	1.3	1.71661	1.26868	3.06386	0.89203	low
PC-5p-847178_2	GTGTCAGCCTCTGCTACTGCACC	23	tttacaatactactgatgcagtagcagaggctgacacatgggtccacatatgggtccggacccatatgtggacccacGTGTCAGCCTCTGCTACTGCACCagcagtattacagataatccctgttaaaaaatataagttagtttctttattgataagnnnnnnnnnnnnnnnnnnnnnnnnngttcttttagtataATGTTATGTGAAAAGTCAAC	5'	New	gp4	.....((((((.(((.(((((((((((((((((((((.(((((((((((((((((....))))))))))))))))).))))))))))))))))))))).))).))))))((((.......))))............((((((......))))))...............................(((((..((((....))))..))))).....	104	35.2	-94.2	1.2	2.86102	1.26868	2.68087	0.89203	low
PC-5p-878835_2	TCACCAGATCTCAAATCCAAACTC	24	agctaagtgttggaaacttatgaaaatcatacctaaaagttttgtaaattcatgaaaaaattactagagataggtgtagatatgaaatacattcTCACCAGATCTCAAATCCAAACTCaacactattcactcgaaatttgtcttctttgtttctcttaaacgaagttgagtttggatttgagatctggtgagaatgtaTTTCATATCTACACCTATCTCtagtaattttttcatgaat	5'	New	gp4	............((((((((((.....))))......))))))....((((((((((((((((((((((((((((((((((((((((((((((((((((((((((((((((((((((((((....(((....)))..........(((((((.....)))))))))))))))))))))))))))))))))))))))))))))))))))))))))))))))))))))))))))))))))	191	30.3	-130	1.8	0	1.26868	2.68087	0	low
PC-5p-883600_2	TTTGTCACTAACATGTGGGTC	21	atcctttgcagtcgaagttacgtgacTTTGTCACTAACATGTGGGTCcgATGATTCTTGGACCCACATGTCAGtgacaaaggcaccgtgcaattgactgtctatagagcctaagtccct	5'	New	gp4	...((((((((((((...((((((.((((((((((.((((((((((((((......)))))))))))))).)))))))))).))).)))...))))))))....))))...........	105	47.1	-55.6	1	0	2.53736	0.765964	1.78406	low
PC-5p-927217_1	GTAGCTACCTAGTATAGAATG	21	taatactacctccgtcctaaaatGTAGCTACCTAGTATAGAATGtgatattacctagtactacgaatcgagacagcctagtacattccaaattagtagtaataggtaatgTCACATCCTGTACTAGGTAGCTATattttgggacggaggaagtagtg	5'	New	gp4	...((((.((((((((((((((((((((((((((((((((.(((((((((((((((.((((((((((....((......))..)))).......)))))).))))))))))))))).)))))))))))))))))))))))))))))))).))))...	151	38.2	-90.3	1.5	0	0.634341	1.53193	0	low
PC-5p-98724_13	TTCCAGGCGCGCTCTCACCCT	21	tgaagcacagtcgagcctcccgagctcctataaaaggaggggtttgcccagctgaggaaaacacaacaacgaagacaccattcagagcaaagcTTCCAGGCGCGCTCTCACCCTccattccaccgttcttagtagtagtgactttagcctaccttgcatagtatattgaagcaaggtaggctaaagtcactactactaagaacggtggaatggagggtgagagcgcgcctggaa	5'	New	gp4	....((...((....((((.....(((((.....)))))(((....)))....))))...))........(((.......)))...)).....((((((((((((((((((((((((((((((((((((((((((((((((((((((((((((((((.............))))))))))))))))))))))))))))))))))))))))))))))))))))))))))))))))	141	50.4	-152.2	1.3	25.1769	6.97775	7.65964	10.7044	middle
PC-5p-987347_1	AGCAATTTTATCGTTCTTGAGGAGA	25	AGCAATTTTATCGTTCTTGAGGAGGtaccatttttctattgtaaattcgatacctctttacacctaagtactatgaggtacaatgagataccaaattttacattaaatttttggtacctcTTCGAGAACCGTAGAATTACTcata	5'	New	gp4	((.(((((((..((((((((((((((((((.........((((((((((.((((((..(((......)))....))))))...)))).........)))))).........))))))))))))))))))..))))))).))....	141	32.4	-46.9	1	1.14441	1.26868	3.82982	0	low
pde-miR162_R+1	TCGATAAACCTCTGCATCCAGA	22	gcgatttcagacgcttggcagcctggatgcaaagggtttaccgaccatgtccacgggccgctgggtctcggTCGATAAACCTCTGCATCCAGattgtttggaatctgttgc	3'	Diff	gp3	((((...((((..((..(((..(((((((((..(((((((.(((((....((.(((....)))))....))))).))))))).)))))))))..)))..))..))))))))	111	55	-49.1	0.8	2.28881	3.80604	2.29789	0	low
ppe-miR482c-5p_R+1	GGAATGGGCTGTTTGGGATGA	21	tggagctactgggaattgtaGGAATGGGCTGTTTGGGATGaaagaaaatcactaagaaaattttcttgttgatattttcTTCCCAAGCCCGCCCATTCCAAtgatttctagcggctcctcc	5'	Diff	gp3	.(((((..((((((((..(.(((((((((.((((((((.(((((...((((..(((((....)))))..)))).))))).))))))))..))))))))).)..))))))))..)))))...	117	43	-62.4	1.2	1.14441	0	0	0	low
ppt-miR1074_L-1R-2_1ss2GT	TGGTTGTTAGTTGTGTTG	18	gagttgcaggttttgctggatttgtggtcAGGGTTGTTAGTTGTGTTGATgggttaatttcataactaacaacatcaacccatcaacacaacgaacaaccctgaccacaaatccaacaatttttttcaga	5'	Diff	gp3	............(((.((((((((((((((((((((((.((((((((((((((((.....................)))))))))))))))).)))))))))))))))))))))).)))...........	107	39.2	-68.2	1.3	1.14441	0	0	0	low
ppt-miR894_L-3R+1	TTCACGTCGGGTTCACCA	18	cataattcaaataatccaaaaaaaataaaccaaataccttccacctcaagCGTTTCACGTCGGGTTCACCaaatatgttgtattatgtgaagttttgattgagaatgcaccgagcacttggctatggaaggtaaaagaaaattgcaacaaaaagtcctaacaatccaataggattatagaaaatttataattaaacgttaacaatcataatcaaacaata	5'	Diff	gp3	..........(((((((.................(((((((((......((((((((.(((..((((((..(((((...)))))..)))))..)..))))))).)))).((((....))))...)))))))))....................((....)).........)))))))...........................................	59	30.9	-34.3	0.5	512.694	370.455	352.343	474.56	high
ptc-miR6476a_R-1_1ss8AG	TCAGTGGGGATGAAACATG	19	tggagatgcggaTCAGTGGAGATGAAACATGAttgctacagcattgctaagtgtttaaagatgaactgtgtggttatttccttggtgaatgtattttta	5'	Diff	gp3	..((((((((.(((((.((((((((.((((...(((....))).........(((((....))))).))))..)))))))))))))...))))))))..	95	37.4	-23.2	0.6	0	1.26868	0	1.78406	low
pvu-miR2118	TTGCCGATTCCACCCATTCCTA	22	aagagcttgaggaagtgatgggagatgggtgggttggtaaaacataagagaatgaatatttctcactctgttTTGCCGATTCCACCCATTCCTAtgatttcctttggttcctttctttccactct	3'	Yes	gp3	..(((((..(((((((.((((((.((((((((((((((((((((...(((((.......)))))....)))))))))))).)))))))))))))).)))))))..)))))...............	108	41.6	-58.4	1.1	1.14441	0	0.765964	0	low
rgl-miR5139_L+3	TCGAAACCTGGCTCTGATACCA	22	agttatatcaAAACCTGGCTCTGATACCAagaggaattgatgatctttattcatgaaaagagagaactatatatagatatacaacgatatgtcgaagacgaaatttttatctcaatatggggttattagaccaactttgggtggca	5'	Diff	gp3	.(..((....(((..(((.(((((((((........((.((((.......)))).))..((((............((((((......))))))................)))).......)).))))))))))..)))..))..).	144	33.6	-23.6	0.5	0	6.97775	4.59578	1.78406	low
rgl-MIR5141-p3	CCGCATACTTGTTTCATAGCTTTC	24	ttGAGTAATGCCTGAGTCGTAgcatcaaggtctgacccaaatttagcgaaggcggccacttcgcgatattgtgccaattccagttttgaactaCCGCAGACTTGTTTCATAGCTTTCaactgagcggcagacccgacgcgactgacggataagccaacgtta	3'	New	gp1b	(((.((....((..((((((....((..((((((.((........((((((.......))))))................(((((..((.(((..((......))....))).))..)))))...)))))))).)).))))))...))....))))).....	157	49.4	-36.3	0.5	1.14441	0	0	0	low
rgl-MIR5141-p5_1ss9CT	GAGTAATGTCTGAGTCGCA	19	ttGAGTAATGCCTGAGTCGTAgcatcaaggtctgacccaaatttagcgaaggcggccacttcgcgatattgtgccaattccagttttgaactaCCGCAGACTTGTTTCATAGCTTTCaactgagcggcagacccgacgcgactgacggataagccaacgtta	5'	New	gp1b	(((.((....((..((((((....((..((((((.((........((((((.......))))))................(((((..((.(((..((......))....))).))..)))))...)))))))).)).))))))...))....))))).....	157	49.4	-36.3	0.5	0	0.634341	0	0	low
rgl-miR5573_L-2R-1_1ss18TG	GTAGTCGACCTGAGAGGG	18	cctttccacaGAGTAGTCGACCTGAGATGGAgtacatgtcttacatcttaaagaactttagtcgtttgagaatacttgaagcaagttattcaggaataaacgaattgccatctgcagtaggcaacttaaaacatttgcgacaattgaatttgtcaggaaatgga	5'	Diff	gp3	(((((((...((((.(((...(((((((((...............(((((((..((....))..)))))))...((((((........)))))).............)))))).)))..))).))))...........(((((......))))).))))).)).	117	37.8	-40.9	0.7	1.14441	0	0	0	low
sbi-miR1432	CTCAGGAGAGATGACACCGAC	21	gataggacataggaggcgagagggacgacgagccgttggtttgtgggtgtgcgtcctatgCTCAGGAGAGATGACACCGACgtcggacggaccggtcgatccgcgccgtgtctgtccgtccgaagtgggtgtcatctcgcctgaagcataggacttaccagcccagtacatctccctgttttca	5'	Yes	gp3	....(((.(((((....((((...((.(((((((...)))))))((((((..((((((((((((((.(((((((((((.((.(((((((((((((.((.....))))).....)))))))))).)).))))))))))).))))).)))))))))..))..)))).))...))))))))).))).	120	58.7	-98.3	0.9	0	0	0.765964	0	low
sbi-miR156e_L+1_1ss15CG	TTGACAGAAGAGAGGGAGCAC	21	cacggagaagctctcatgagaTTGACAGAAGAGAGTGAGCACacggcgtgatggccggcataaaatctatcccgtcctcgccgcgtgctcactcctctttctgtcaccctctttctctcag	5'	Diff	gp2	...(((((((.......(((..((((((((((((((((((((.(((((....((.(((.(((.....))).))).)).))))).)))))))))).)))).))))))..))))))))))...	115	54.5	-56.1	0.9	4.57762	1.58585	3.82982	1.78406	low
sbi-miR396c_R+2	TTCCACAGCTTTCTTGAACTTTT	23	ttcaagtccatgccatgcctTTCCACAGCTTTCTTGAACTTctcctcctcctcctctctcttagaagggtagctttgaacatctctctctctctctctctctctctctctctctctccaaagaaggtcaagaaagctgtgggaagaaatgacataacaagga	5'	Diff	gp3	......((((((.(((..(((((((((((((((((((.(((((.......((((..((.....))..)).))....((.....))...................................))))).)))))))))))))))))))..))).))).....)))	156	45.7	-45.4	0.6	1.14441	1.26868	0.765964	1.78406	low
sbi-miR399d_R+1	TGCCAAAGGAGAGTTGCCCTGT	22	gtgcaggctgaagacagttgtaggcagctctcctctggcaggcggtcatcgtcgtcgtcatcgacggctggttctgtgttcatccggatccatcgtgcagccgtgcatgcatgcagtaatattcggttacatgcatgcattatgcacgcacgtacgtcgtcgtccTGCCAAAGGAGAGTTGCCCTGcgactgtctccagcttcct	3'	Diff	gp3	....((((((.(((((((((((((((((((((((.((((((((((.....(((((((....))))))).((.((((........)))).))..(((((...(((((((((((((((((((.....))))).))))))))...))))))...)))))...))).))))))).)))))))))).))))))))))))).))))))...	198	56.1	-112.6	1	1.14441	0	0	1.78406	low
sbi-miR6219-5p_L-2R-3_1ss16GA	ACCGGGACTAAAGATGGGA	19	tactgcggaagagggtcatataaccgggagtaaaggccccctttagtcccgggtgtgcGAACCGGGACTAAAGGTGGGACATtAGTCCCGAAACCTTAGTCCCGGCTcacagtccgggactagaggtggatttcgtccgggactaaaggccggtgttgtagcagtg	5'	Diff	gp3	((((((...((..((((......(((((...(((..((.((((((((((((((((((....((((((((((.((((((((....)))))...)))))))))))))..)))).)))))))))))))).)).)))..))))).......))))....))...))))))	117	56.6	-82.7	0.9	1.14441	0	0.765964	0	low
sbi-miR6230-5p_R-1_1ss19GT	TTTTGGGTCCCTAAACTTTT	20	gtccacaaactttgtaaacacatTTTTGGGTCCCTAAACTTGTTatgtggtgcagcgcacatccctaaacttataaaatggtgcaccgcaggtccatttctggaccataccgaccactgtggtgcgccactTAACAAGTTTAGGGATCTAGAaatgcgttttcaaagttcgtgggc	5'	Diff	gp3	((((((.(((((((.((((.(((((((((((((((((((((((((.((((((((.((((....................((....))...((((((....))))))...........)))).)))))))).))))))))))))))))))))))))).)))).))))))).))))))	176	45.5	-91.2	1.1	0	0.634341	0	0	low
sly-miR1918_L-4_1ss5GC	CGTGAGAGTTCGATTCTC	18	gttggtttaattagttgaattgtcatttTGTTGGTGAGAGTTCGATTCTCcattacgcaatctcctcttcaatttaagagaaaaagatatgctacaaggtggagaatcgaactaccgctaacagaatggaagttcaaatacttaatcaat	5'	Diff	gp3	(((((((.......(((((((..(((((((((((((..(((((((((((((((...(((((((.(((((......)))))....)))).)))......)))))))))))))))..)))))))))))))..)))))))......)))))))	123	34.7	-60.2	1.2	1.14441	0	0	0	low
sly-miR5304_L-1R-2_1ss10CA	CAATGCTAAATACTCATC	18	tctaatttagatccatggtgcagttgctcatTCAATGCTACATACTCATCCCcacaactttcatctcacgttcaaaagatgaaagttatagagatgagtatggtgcattggatgtgtggccataccatgggtgatgttaga	5'	Diff	gp3	((((((....((((((((((..((..(.((((((((((..((((((((((.....(((((((((((..........))))))))))).....))))))))))..)))))))))).)..))..))))))))))...))))))	141	40.4	-66.7	1.2	1.14441	0	0	0	low
sof-miR159c_R-1_1ss19CT	CTTGGATTGAAGGGAGCTTC	20	tgaagacgacgacgaagaagaagatggcgaagaaaagtgatcgaagagctcccttcgatccaatccaggaggggaagtggtcggttgcagctgccggttcatggatgcctctctggtgcagcaatgactaatgctcacctgcacttgcatgggtgtgcatgacccgggagatgaacccaccatcatctttccctcgtgCTTGGATTGAAGGGAGCTCCTctctctttcctctctctct	3'	Diff	gp3	...(((.((.((.(((..(((.(((..(........)..)))...((((((((((((((((((..((.(((((((((((((.((((.((.((.((((.(((((.(..(((....((((.((((........)))))))).((....))..)))..).))))).)))).)).)))))).))))....))))))))).)).))))))))))))))))))...)))..))).)))))))..	172	53.4	-108.9	0.9	1.14441	0	0.382982	0	low
stu-miR7996a_L-2R-4_1ss9CG	GTGGTAGATATGAAATTT	18	ATGTGGTACATATGAAATTTGAAAttaatcaattttttagtttgtttttatatattttaagttgctaattatttgtatttagagtatgttttacgtaaatatattagaaatcacaataattaacaagttaatataaaaaaaaacttataaaaaattcattgacttttgaaatttcatttgtatcacataa	5'	Diff	gp3	((((((((((.(((((((((.((((((((.(((((((((((((.(((((((((....(((.(((.((((((((.((((((..(((((((((.....)))))))))..)))).)))))))))).))).)))))))))))).)))))...)))))))).)))))..))).))))))))).))))))))))..	188	16.8	-52.5	1.6	1.14441	0	0	0	low
tae-MIR1120-p5_1ss9CT	ACTCCCTCTGTCCCATAATATAAG	24	aactACTCCCTCTGTCCCATAATATAAGtgattttagagggatgtgatactaatcacttATATTATAGGACGGAGGGAGTActa	5'	New	gp2	...((((((((((((((.(((((((((((((((..................))))))))))))))).))))))))))))))...	78	36.9	-43.1	1.4	2.28881	1.26868	0.765964	1.78406	low
tae-miR1133_L-3R-1_1ss19GA	ATACTCCCTCCGTCCAAA	18	acttcttagtgatagtggtcaattacatCATATACTCCCTCCGTCCGAAAaagtttgtcccaagcttgttcctcaaatggatgtatctagcactaacttgatgctacatacattcatttgagggacacgctttttcggatggagggagtagtaattttgatatacacactgaagttgcta	5'	Diff	gp3	(((((..((((......(((((((((......((((((((((((((((((((((..((.....))..(((((((((((((((((((.(((((.........))))).)))))))))))))))))))..)))))))))))))))))))))))))))..)))).....))))))))).....	175	39.4	-81.1	1.1	0	0	0	0.594687	low
tae-miR160_1ss21AT	TGCCTGGCTCCCTGTATGCCT	21	agaggtgaaaacaatgggataTGCCTGGCTCCCTGTATGCCActcgcgtagctgccaactccccaaaccttgcgttggctctaccgcggatggcgtgcgaggagccaagcatgaccgtctctctctctctctctctctctctctctct	5'	Diff	gp3	(((((.((.....((((..(((((.(((((((..((((((((..(((((((..((((((..............)))))).))).))))..))))))))..))))))).))))).)))).....)))))))..................	130	56.8	-62.8	0.7	2.28881	0.951511	3.06386	1.78406	low
tae-miR5084_R-5	ATACAGTACTGCAGAGGAT	19	aaaaaaggggtttagatcctctgcagtaccgtatggtgctgtagtatggataacatgtggggccaggtctcacctggcagtgactgtacaacatcATACAGTACTGCAGAGGATCCTAAccccttaaaa	3'	Diff	gp3	....((((((((..(((((((((((((((.((((((((.((((.((((.....))))....((((((.....))))))........)))).)))))))).)))))))))))))))..))))))))....	121	46.5	-71.4	1.2	0	0.634341	0	0	low
vvi-miR845a_L-1R-1_1ss20TC	AGCTCTGATACCAATTGAC	19	tttcacttgattagttccttcatgagttattgcaagtaatctccaaatttccttagcggatttacattgacatattctattatattcattcctatccatagcacattgcaaagtaaaaacgactttagcatttaattgaaaatttcttctatcaagctcattccattcttgcttgggttttggaaccaaaattccatcaactaatttagtgggtaaagttgggccatcttcaatggcatcccatacatctaaatcagttgattgtaagtaccaagtcattctagctttccaatagggatagtcggttcccgtaaagaatggagctctatgttttgaacaattttcagtttgagatgagcttgatggaatagccattttcctcttagatgattaagtctt…	3'	Diff	gp3	.........(((((((...(((.((((((((((........................((((......(((.((((......))))))).....))))...((.....))...........(((((...(((((((..((((((..((((((((((((((.((((((((((((((((.(((((....)))))....(((((((.((((((...(((....((((((((.....)))))...))))))..)))))).)))))))........))))))....(..(((.(((.....))).)))..)........))))))))))......((((..(((........)))..))))))))))))))))..))..))))))...)))))))...)))))..…	422	35.1	-106.8	0.7	0	0	0	3.56812	low
zma-miR156i-3p_L+1_1ss14AG	TGCTCACTGCTCTGTCTGTCATC	23	gggcggTGACAGAAGAGAGTGAGCACacggccgggcggaacggcaccggcggatgtgccgtcgcggccgcgTGCTCACTGCTCTGTCTGTCATCcactcctctccc	3'	Diff	gp1a	(((.((((((((((((((((((((((.(((((..(((..(((((((........))))))))))))))).))))))))).)))).))))))).)).))).......	99	68.9	-64	0.9	66.3756	6.66058	24.1279	16.0565	middle
zma-miR164h-5p_R-1_1ss19GT	TGGAGAAGCAGGGCACGTTT	20	gTGGAGAAGCAGGGCACGTGTGaattcattcgttccatcgacggtctggcgccgactcacgcatcgccggcgcggcgagctgagcgcgtgacacggaaagcaggtccgccgcgccggcgcccgcgctggccgatcgaccggctaactgtagctccacgaagcaaagccaggccagccggccgatcgatgcgtgcgtgCATGTGCCCTTCTTCTCCATCg	5'	Diff	gp3	(((((((((.(((((((((((....................((((.....))))((.((((((((((((((((((...((((.(((((.....((((.......)))).)))))))))..)))))))))).(((((.((((((..(((..(((......))).....)))...)))))).))))))))))))).))))))))))))).)))))))))..	217	66.7	-113.1	0.8	0.572203	0	0	0	low
zma-miR2275b-3p_1ss22AG	TTCAGTTTCCTCTAATATCTCG	22	ccatctgaagtgAGGATTAGAGGCAACTGAACCatcatctattgcaaaggTTCAGTTTCCTCTAATATCTCAtctcgaatgg	3'	Diff	gp3	((((..((..(((((((((((((.(((((((((...............))))))))).)))))))).)))))..))..))))	82	41.5	-36.7	1.1	0	0.634341	1.53193	0	low
zma-miR319a-3p_R+5	TTGGACTGAAGGGTGCTCCCTTTTC	25	ggttcatgttttctctggaagaGAGCTCTCTTCAGTCCACTCtgaaatggctgtagggtttcattagctgccgactcatccattcacctgccaagaaccatggacaggtctggtcttggtagccgagtgggtggcgcgggagctaaaatcaagctctacgctgtttgtggTTGGACTGAAGGGTGCTCCCttttgtttgctcaaacgct	3'	Diff	gp3	.................((((.((((.((((((((((((..(..(((..((.(((((((((..((((((.(((..((((((((((..(((((((((.(((..((....))))))))))))))..))))))))))..))).))))))....)))))))))))..)))..)..)))))))))))).)))).)))).((((....))))...	176	51.2	-96.5	0.9	3.43322	0.634341	1.53193	0	low
Item	Description
Pre-miRNA Index	Pre-miRNA Cluster Index
miRNA_Index	mature miRNA
miR_name	The miR_name is composed of the 1st known miR name in a cluster, a underscore, and a matching annotation: such as
	L-n means the miRNA_seq (detected) is n base less than known rep_miRSeq in the left side;
	R-n means the miRNA_seq (detected) is n base less than known rep_miRSeq in the right side;
	L+n means the miRNA_seq (detected) is n base more than known rep_miRSeq in the left side;
	R+n means the miRNA_seq (detected) is n base more than known rep_miRSeq in the right side;
	2ss5TC13TA means 2 substitutin (ss), which are T->C at position 5 and T->A at position 13
	if there is no matching annotation, the miRNA_seq (detected) is exactly same as known rep_miRSeq.
	New discovered 5p/3p sequence has been annotated as p3/p5: which is directly differentiate with the reported sequences,
miR_seq	is a read at 5' or 3' of maximum mapped score in each cluster.
len	miR_seq length
genome ID	Reference Genome Information
strand	strand "+" or "-"
start	pre-miRNA start position
end	Pre-miRNA end position
genome_seq	pre-miRNA sequence
#mir	mapped mir numbers in miRbase, the number in this item eaquals to the sum of mirIDs
mirIDs	is all mirID in a cluster, seprated by ,
rep_mirID	is the representative known mirID
rep_mirSeq	is the representative known mir sequence
rep_miRID	is the representative known miRID
rep_miRSeq	is the representative known miR sequence
type	is 5' or 3', which means the cluster appears at 5' or 3' end
Sequence in miRbase	New, miRNA identi?ed in this study and not reported in miRBase,mainly for new reported 5p or 3p sequence; Diff, confirming miRNA sequences in miRBase, but different sequences are reported in our study; and Yes, confirming miRNA sequences in miRBase.
	gp2a:Reads were mapped to miRNAs/pre-miRNAs of selected species in miRbase and the mapped pre-miRNAs were not further mapped to genome, but the reads (and of course the miRNAs of the pre-miRNAs) were mapped to genome. The extended genome sequences from the genome loci may form hairpins.
	gp2b:Reads were mapped to miRNAs/pre-miRNAs of selected species in miRbase and the mapped pre-miRNAs were not further mapped to genome, but the reads (and of course the miRNAs of the pre-miRNAs) were mapped to genome. The extended genome sequences from the genome loci may not form hairpins.
	gp3:Reads were mapped to miRNAs/pre-miRNAs of selected species in miRbase and the mapped pre-miRNAs were not further mapped to genome, and the reads were not mapped to genome, either. but the reads were mapped to the miRNAS(Matures)
	gp4:Reads were not mapped to pre-miRNAs of selected species in miRbase. But the reads were mapped to genome & the extended genome sequences from genome may form hairpins.
SS	Secondary Structure
	Criteria:
	1.number of nucleotides in one bulge in stem: <= 12
	2.number of base pairs in the stem region of the predicted hairpin: >= 16
	3.cutoff of free energy: kCal/mol <= -15
	4.length of hairpin: up and down stems + terminal loop >= 50
	5.length of hairpin loop: <= 20
	6.number of nucleotides in one bulge in mature region: <= 8
	8.number of biased bulges in mature region: <= 2
	9.number of errors in mature region: <= 7
	10.number of base pairs in the mature region of the predicted hairpin: >= 12
	11.percent of mature in stem: >= 80
hairpinLen	pre-miRNA length
CG%	GC Content
dG	Free energy
MFEI	MFEI = -dG*100/mirLen/CG%. Reference: Cell. Mol. Life Sci. 63 (2006) 246-254.
raw	Raw data; from #reads(all),is the number of reads for isoform at 5' or 3' end.
norm	Normalized data
Expression Level	High:The number of reads in the following reported miRNAs is higher than the average copy of the data set.Medium:The number of reads in the following reported miRNAs is higher than 10 and less than average copy of the data set.Low:The number of reads in the following reported miRNAs is less than 10
