# Supplementary material for: Integration Analysis of Small RNA and Degradome Sequencing Reveals MicroRNAs Responsive to Dickeya zeae in Resistant Rice
Source: Int J Mol Sci. 2019 Jan 8;20(1):222. doi: 10.3390/ijms20010222 (PMC6337123; doi:10.3390/ijms20010222)
Supplement: Supplementary file 1 [file ijms-20-00222-s001.zip › Table S3.xlsx]

## Sheet: Sheet1
Table S3. List of differentially expressed miRNAs in four libraries.
miR_name	miR_seq	K0(norm)	K1(norm)	K2(norm)	K3(norm)
ath-miR166a_R+2	TCGGACCAGGCTTCATTCCCCTT	102.997	86.2703	76.2134	57.0899
hbr-miR6173_L-2_1ss15GA	CCGTAAACGATGAATACT	40.0542	17.1272	29.1066	76.7146
lus-miR159b_R+1_1ss21CT	TTTGGATTGAAGGGAGCTCTTT	16.5939	30.4483	21.064	16.0565
osa-miR1320-3p_R-2	TGTAAAATTCATTCGTTCC	183.105	85.0016	186.895	169.486
osa-miR1320-5p_L-1R+1	GGAACGGAGGAATTTTATAGG	80.1084	9.51511	23.7449	21.4087
osa-miR1423-3p_R+3	AGCGCCCAAGCGGTAGTTGTCTCC	11.4441	21.5676	9.95753	14.2725
osa-miR1423-5p	AGGCAACTACACGTTGGGCGCTCG	14.8773	30.4483	41.362	17.8406
osa-miR1425-5p	TAGGATTCAATCCTTGCTGCT	401.687	572.175	517.026	292.586
osa-miR1428e-3p	TAAGATAATGCCATGAATTTG	16.0217	79.9269	328.343	75.7333
osa-miR1432-5p_R+1	ATCAGGAGAGATGACACCGACA	82.3972	167.466	137.108	35.6812
osa-miR156a	TGACAGAAGAGAGTGAGCAC	154.609	34.6773	104.92	54.8896
osa-miR156b-3p	GCTCACTCTCTATCTGTCAGC	189.971	48.8442	102.639	85.6349
osa-miR156c-3p	GCTCACTTCTCTCTCTGTCAGC	166.511	71.9976	157.406	98.1233
osa-MIR156d-p3	GCTCACTCCTCTTTCTGTCACCC	39.6727	20.2989	22.9789	10.1097
osa-miR156j-3p	GCTCGCTCCTCTTTCTGTCAGC	14.8773	12.6868	23.7449	12.4884
osa-miR159a.1_R-3	TTTGGATTGAAGGGAGCT	149.917	345.081	564.898	467.424
osa-MIR159a-p5	AGCTGCTGGGTCATGGATCC	312.423	120.525	102.639	139.157
osa-MIR159b-p5	GAGCTCCTTTCGTTCCAATG	13.7329	22.8363	15.3193	26.7609
osa-miR159f_R-1	CTTGGATTGAAGGGAGCTCT	13.1607	51.6988	114.512	49.9537
osa-miR162a	TCGATAAACCTCTGCATCCAG	121.307	80.2441	99.5753	87.4189
osa-miR164d	TGGAGAAGCAGGGCACGTGCT	19.5503	16.07	34.0216	32.7078
osa-miR166a-3p	TCGGACCAGGCTTCATTCCCC	10642.1	10305.8	8185.55	1967.87
osa-miR166a-5p	GGAATGTTGTCTGGTTCAAGG	119.781	76.1209	80.0432	15.1645
osa-miR166b-5p	GGAATGTTGTCTGGCTCGGGG	108.146	35.5231	25.2768	33.8971
osa-miR166e-3p_1ss4AT	TCGTACCAGGCTTCATTCCCC	90.4857	101.836	73.8499	22.1797
osa-miR166g-3p_L+2R-2	TCTCGGACCAGGCTTCATTCC	1805.25	2560.66	1289.38	493.55
osa-miR166g-3p_R-2	TCGGACCAGGCTTCATTCC	88.256	45.1492	55.0609	69.5387
osa-miR166i-3p_L+2R-2	TCTCGGATCAGGCTTCATTCC	79.8632	76.8609	83.7454	14.5273
osa-miR166m_R-1	TCGGACCAGGCTTCATTCCC	197.874	129.342	161.925	155.269
osa-MIR167b-p3	ATCATGCTGTGACAGTTTCACT	13.7329	24.1049	38.2982	16.0565
osa-miR167d-5p	TGAAGCTGCCAGCATGATCTG	12.1689	17.1846	37.5213	17.0505
osa-miR167d-5p_R+1	TGAAGCTGCCAGCATGATCTGA	81.291	53.0248	88.2281	23.1163
osa-MIR167g-p3	TCATCCGGCAGCTTCATCTTC	76.6752	26.008	38.2982	14.2725
osa-miR168a-3p_L-3	CCCGCCTTGCACCAAGTGAAT	64.0867	94.5167	154.725	98.1233
osa-miR168a-5p	TCGCTTGGTGCAGATCGGGAC	75.5308	386.948	331.662	37.4653
osa-MIR169a-p3	CTACATCTTGGCCCCTGCTCC	19.4549	26.6423	16.0852	41.0334
osa-MIR169a-p5	ATCGGAGGCCATGGTGCAGCC	57.2203	47.5227	42.128	57.8333
osa-miR169i-3p	TGAGTCGCTCTTATCACTCATG	21.335	23.244	56.6996	66.1376
osa-miR171b	TGATTGAGCCGTGCCAATATC	156.364	63.7724	58.1367	16.0565
osa-miR171h_L-1R+1	TGAGCCGAACCAATATCACTC	426.291	292.431	261.96	98.1233
osa-miR1862d	ACTAGGTTTGTTTATTTTGGGACG	28.6102	144.63	125.618	23.1928
osa-MIR1862d-p5	TCCCAAAATAAACAAAGCTAGT	15.4495	18.0787	20.681	16.9486
osa-MIR1870-p3_1ss18CT	TTGTGATCTATATATGCT	11.4441	12.0525	13.7873	17.8406
osa-MIR1870-p5	TTCATGCTGAATTAGACCTAGT	22.8881	32.9857	24.5108	26.7609
osa-MIR1873-p3	TCTAGCTCTGATACCATGTTGAGT	22.8881	26.008	22.213	16.0565
osa-MIR1873-p5	ACCTCAACATGGTATCAGAGCTGG	10.2997	19.6646	15.3193	10.7044
osa-miR1876	ATAAGTGGGTTTGTGGGCTGGCCC	49.2095	152.242	115.661	26.7609
osa-MIR1883a-p3	GTTCCATTCTCGATCCGTCACAGG	13.7329	13.9555	20.681	10.7044
osa-miR2106_L-3R+1	AGGTTTTCTGGATACATTC	14.8773	32.9857	32.9364	42.8174
osa-MIR2106-p5	TGCGAGAAGGATGTTCCGAGA	13.7329	36.7917	19.1491	12.4884
osa-MIR2118e-p5_1ss13TA	GAAAAGAGAGTCAAAGAG	106.43	55.822	60.5111	83.8508
osa-miR319a-3p.2-3p_R+1	TTGGACTGAAGGGTGCTCCCT	10.8719	36.7917	29.8726	16.9486
osa-miR390-5p	AAGCTCAGGAGGGATAGCGCC	38.9098	83.7329	113.363	64.2262
osa-miR393a	TCCAAAGGGATCGCATTGATC	43.4874	23.1534	27.1917	24.0848
osa-miR394	TTGGCATTCTGTCCACCTCC	14.8773	12.0525	13.0214	32.1131
osa-miR396e-5p_R-1	TCCACAGGCTTTCTTGAACT	328.445	446.259	526.983	433.527
osa-miR396f-p3	ATAGTTCAAGAAAGTCCTTG	139	121	103	312
osa-miR3979-3p_1ss19GT	CTTCGGGGGAGGAGAGAATC	73.242	31.0827	33.7024	19.6247
osa-miR3979-5p_R+1	TCTCTCTCTCCCTTGAAGGCT	280.38	190.936	346.982	148.077
osa-MIR397b-p5	TTGAGTGCAGCGTTGATGAACC	17.1661	14.2727	26.4258	77.6066
osa-miR5072_L-4	TCCCCAGCGGAGTCGCCA	149.917	59.628	91.9157	417.47
osa-miR5082_L-1R-1	GCGATGATGGCCGCGCGGGTTC	28.6102	32.9857	24.5108	24.9768
osa-MIR5083-p3	CCAATGGATCCTTCTGAGCCT	97.2745	184.593	130.214	108.828
osa-MIR5083-p5	AGGCTGTGATGACCAAAAAAT	135.04	484.002	713.112	233.712
osa-miR535-5p	TGACAACGAGAGAGAGCACGC	154.495	41.8665	55.1494	62.4421
osa-miR5493_R+1	AGCCGGGCTCGGTCGCGCGTGC	27.4657	28.5453	12.2554	39.2493
osa-MIR5542-p3_1ss4CT	TTATAATAGAAAAAATGGTAC	16.0217	20.9332	18.3831	12.4884
osa-MIR5794-p3	TGAGGAATCACTAGTAGTCGT	117.683	169.792	171.193	77.6066
osa-miR6250_R+1	GGGGATAGATCGACGCGTCAAGA	24.0325	130.674	16.8512	16.0565
osa-miR810b.1	TGAACACCGATATGCGTCATC	56.0759	57.0906	78.8943	74.9305
osa-MIR810b-p5	ACGACGTATATCGGTGTTCGC	88.1193	135.115	115.661	96.3392
osa-miR812f_L+2R-2	AGACGGATGATTAAAGTTGGACAC	24.0325	52.9674	52.8515	37.0192
osa-miR812n-5p	AAGTGCAGCCATGAGTTTCCGTGC	9.72745	22.2548	15.7278	19.3273
osa-miR820a_R+1	TCGGCCTCGTGGATGGACCAGG	25.5584	14.6956	18.3831	24.0848
osa-MIR820b-p3	GAACTGCCTTAAGGAAGTCGATGC	37.7654	21.5676	28.0853	10.7044
osa-MIR820c-p3	GAACTGCCTTAAGGAAGTCGATGC	34.3322	19.6646	27.7024	12.4884
osa-miR827	TTAGATGACCATCAGCAAACA	37.7654	63.4341	23.7449	32.1131
PC-3p-157151_8	TGCCTGTGTGGGCCTCCCTC	16.0217	10.1494	21.447	30.329
ppt-miR894_L-3R+1	TTCACGTCGGGTTCACCA	512.694	370.455	352.343	474.56
