# Supplementary material for: Integration Analysis of Small RNA and Degradome Sequencing Reveals MicroRNAs Responsive to Dickeya zeae in Resistant Rice
Source: Int J Mol Sci. 2019 Jan 8;20(1):222. doi: 10.3390/ijms20010222 (PMC6337123; doi:10.3390/ijms20010222)
Supplement: Supplementary file 1 [file ijms-20-00222-s001.zip › Table S4.xlsx]

## Sheet: Sheet1
		Table S4. Overview of sequencing data generated from degradome sequencing.
		Sequence type	T0h	T6-48h
		Raw Reads	10931903	8679632
		Reads < 15nt after removing adaptor	2067	1278
		Mappable Reads	10929836	8678354
		Unique Raw Reads	6439302	6830878
		Unique reads < 15nt after removing adaptor	2067	1278
		Unique Mappable Reads	6437235	6829600
		Transcript Mapped Reads	10692503	2372334
		Unique Transcript Mapped Reads	3074925	939666
		Number of Covered Transcript	35890	32146
