# Supplementary material for: Integration Analysis of Small RNA and Degradome Sequencing Reveals MicroRNAs Responsive to Dickeya zeae in Resistant Rice
Source: Int J Mol Sci. 2019 Jan 8;20(1):222. doi: 10.3390/ijms20010222 (PMC6337123; doi:10.3390/ijms20010222)
Supplement: Supplementary file 1 [file ijms-20-00222-s001.zip › Table S5.xlsx]

## Sheet: Sheet1
Table S5. A summary of predicted targets to be cleaved by the 168 identified miRNAs.
miR_name	Transcript	Transcript Annotation	T0h_TPB	T6h_48h_TPB	up/down	DegradomeCleavageSite
aly-miR408-3p	LOC_Os08g37670.1	Cupredoxin superfamily protein	3110.16	5760.61	up	668
aly-miR408-3p	LOC_Os03g15340.1	plantacyanin	91.4754	0	down	96
ath-miR156g_R+1_1ss1CT	LOC_Os01g69830.1	Squamosa promoter-binding protein-like (SBP domain) transcription factor family protein	182.951	115.212	down	1163
ath-miR156g_R+1_1ss1CT	LOC_Os06g45310.1	squamosa promoter-like 11	274.426	115.212	down	864
ath-miR156g_R+1_1ss1CT	LOC_Os02g04680.1	squamosa promoter binding protein-like 2	457.377	57.6061	down	1975
ath-miR156g_R+1_1ss1CT	LOC_Os08g41940.1	Squamosa promoter-binding protein-like (SBP domain) transcription factor family protein	457.377	0	down	1064
ath-miR156g_R+1_1ss1CT	LOC_Os09g31438.1	squamosa promoter binding protein-like 9	91.4754	0	down	819
ath-miR156g_R+1_1ss1CT	LOC_Os11g30370.1	Squamosa promoter-binding protein-like (SBP domain) transcription factor family protein	91.4754	0	down	1101
ath-miR156g_R+1_1ss1CT	LOC_Os06g49010.1	squamosa promoter binding protein-like 2	45.7377	0	down	1696
ath-miR156g_R+1_1ss1CT	LOC_Os02g07780.1	squamosa promoter binding protein-like 2	45.7377	0	down	997
ath-miR166a_1ss1TG	LOC_Os10g33960.1	Homeobox-leucine zipper family protein / lipid-binding START domain-containing protein	922.377	249.627	down	935
ath-miR166a_1ss1TG	LOC_Os03g01890.1	Homeobox-leucine zipper family protein / lipid-binding START domain-containing protein	899.508	249.627	down	1100
ath-miR166a_1ss1TG	LOC_Os12g41860.1	Homeobox-leucine zipper family protein / lipid-binding START domain-containing protein	640.328	76.8082	down	888
ath-miR166a_1ss1TG	LOC_Os03g43930.1	Homeobox-leucine zipper family protein / lipid-binding START domain-containing protein	548.852	76.8082	down	966
ath-miR5660_R-3_1ss5TA	LOC_Os05g06690.1	ubiquitin protein ligase 6	365.902	115.212	down	3173
ath-miR5660_R-3_1ss5TA	LOC_Os08g44640.1	serine carboxypeptidase-like 51	45.7377	0	down	1483
bdi-miR169c-5p_R-1_1ss20GT	LOC_Os03g07880.1	nuclear factor Y, subunit A6	1555.08	345.637	down	855
bdi-miR169c-5p_R-1_1ss20GT	LOC_Os03g48970.1	nuclear factor Y, subunit A1	914.754	172.818	down	1247
bdi-miR169c-5p_R-1_1ss20GT	LOC_Os12g42400.1	nuclear factor Y, subunit A10	1128.2	76.8082	down	1267
bdi-miR169c-5p_R-1_1ss20GT	LOC_Os03g44540.1	nuclear factor Y, subunit A10	274.426	0	down	1729
bdi-miR169c-5p_R-1_1ss20GT	LOC_Os07g41720.1	nuclear factor Y, subunit A3	182.951	0	down	1180
bdi-miR169c-5p_R-1_1ss20GT	LOC_Os07g06470.1	nuclear factor Y, subunit A10	91.4754	0	down	1436
bdi-miR169c-5p_R-1_1ss20GT	LOC_Os03g29760.1	nuclear factor Y, subunit A3	60.9836	0	down	1295
bdi-miR5054_1ss15GC	LOC_Os05g29810.1	ethylene-responsive element binding protein	0	115.212	up	247
bdi-miR5054_1ss15GC	LOC_Os06g05820.1	ATP-dependent peptidases;nucleotide binding;serine-type endopeptidases;DNA helicases;ATP binding;damaged DNA binding;nucleoside-triphosphatases	91.4754	0	down	529
bdi-miR7713-5p_L-1R-5_1ss11TC	LOC_Os07g41340.1	B12D protein	365.902	345.637	down	291
bdi-miR7713-5p_L-1R-5_1ss11TC	LOC_Os12g08760.1	Phosphoenolpyruvate carboxylase family protein	274.426	115.212	down	1073
bdi-miR7713-5p_L-1R-5_1ss11TC	LOC_Os01g64730.1	Basic-leucine zipper (bZIP) transcription factor family protein	365.902	115.212	down	1234
bdi-miR7713-5p_L-1R-5_1ss11TC	LOC_Os07g38160.1	-	91.4754	0	down	3305
bdi-miR7713-5p_L-1R-5_1ss11TC	LOC_Os09g39400.1	histidine-containing phosphotransfer factor 5	45.7377	0	down	556
bdi-miR7713-5p_L-1R-5_1ss11TC	LOC_Os06g01650.1	RGPR-related	45.7377	0	down	3461
bdi-miR7735-3p_R-6_1ss1CG	LOC_Os07g44820.1	Transcription elongation factor (TFIIS) family protein	91.4754	115.212	up	746
bdi-miR7735-3p_R-6_1ss1CG	LOC_Os05g29974.1	alpha/beta-Hydrolases superfamily protein	365.902	0	down	1253
bdi-miR7735-3p_R-6_1ss1CG	LOC_Os03g39110.1	-	45.7377	0	down	130
gma-miR1511_R+1	LOC_Os08g28670.1	Polyketide cyclase/dehydrase and lipid transport superfamily protein	91.4754	0	down	829
gma-miR159d_L-1R-2_1ss18TA	LOC_Os12g36830.1	-	91.4754	115.212	up	131
gma-miR159d_L-1R-2_1ss18TA	LOC_Os06g43620.1	heptahelical transmembrane protein2	91.4754	0	down	1296
gma-miR171c-3p_R+1	LOC_Os04g46860.1	GRAS family transcription factor	365.902	230.425	down	1334
gma-miR171c-3p_R+1	LOC_Os02g44370.1	GRAS family transcription factor	0	115.212	up	1534
gma-miR171c-3p_R+1	LOC_Os10g40390.1	GRAS family transcription factor	914.754	115.212	down	176
gma-miR171c-3p_R+1	LOC_Os10g05069.1	Glycosyl hydrolase family 38 protein	0	38.4041	up	874
gma-miR171c-3p_R+1	LOC_Os06g01620.1	GRAS family transcription factor	365.902	0	down	464
gma-miR3522_L+2	LOC_Os06g07210.1	ribonucleotide reductase 1	91.4754	0	down	2791
gma-miR393a_L+1	LOC_Os03g36080.1	-	182.951	0	down	742
gma-miR393a_L+1	LOC_Os04g32460.1	auxin signaling F-box 2	45.7377	0	down	2236
gma-miR394a-3p_R-1_1ss2GA	LOC_Os06g07830.1	ENTH/ANTH/VHS superfamily protein	182.951	0	down	1219
gma-miR4411_R-4_1ss10CT	LOC_Os05g05670.1	2-oxoglutarate (2OG) and Fe(II)-dependent oxygenase superfamily protein	182.951	0	down	1050
hvu-MIR6195-p3_1ss8TG	LOC_Os10g40510.1	Bifunctional inhibitor/lipid-transfer protein/seed storage 2S albumin superfamily protein	3750.49	1612.97	down	203
hvu-MIR6195-p3_1ss8TG	LOC_Os03g27260.1	Ribosomal protein S6e	2195.41	921.698	down	676
hvu-MIR6195-p3_1ss8TG	LOC_Os01g14440.1	WRKY family transcription factor	0	115.212	up	1505
hvu-MIR6195-p3_1ss8TG	LOC_Os01g15270.1	-	0	115.212	up	392
hvu-MIR6195-p3_1ss8TG	LOC_Os10g32810.1	beta-amylase 1	0	115.212	up	1782
hvu-MIR6195-p3_1ss8TG	LOC_Os10g42430.1	Basic helix-loop-helix (bHLH) DNA-binding family protein	0	115.212	up	615
hvu-MIR6195-p3_1ss8TG	LOC_Os02g48290.1	NADPH-dependent thioredoxin reductase A	0	115.212	up	767
hvu-MIR6195-p3_1ss8TG	LOC_Os02g02700.1	acyl activating enzyme 1	45.7377	115.212	up	1704
hvu-MIR6195-p3_1ss8TG	LOC_Os06g22140.1	NADPH-dependent thioredoxin reductase A	182.951	115.212	down	865
hvu-MIR6195-p3_1ss8TG	LOC_Os06g11620.1	RNA-binding (RRM/RBD/RNP motifs) family protein	182.951	115.212	down	188
hvu-MIR6195-p3_1ss8TG	LOC_Os06g05160.1	sulfate transporter 3;4	365.902	115.212	down	2046
hvu-MIR6195-p3_1ss8TG	LOC_Os06g28060.1	Histidine kinase-, DNA gyrase B-, and HSP90-like ATPase family protein	0	57.6061	up	241
hvu-MIR6195-p3_1ss8TG	LOC_Os06g07780.1	vesicle-associated membrane protein 713	45.7377	57.6061	up	434
hvu-MIR6195-p3_1ss8TG	LOC_Os09g30418.1	HEAT SHOCK PROTEIN 81.4	137.213	57.6061	down	2025
hvu-MIR6195-p3_1ss8TG	LOC_Os05g38530.1	heat shock protein 70	365.902	38.4041	down	1935
hvu-MIR6195-p3_1ss8TG	LOC_Os10g40530.1	Bifunctional inhibitor/lipid-transfer protein/seed storage 2S albumin superfamily protein	2195.41	0	down	176
hvu-MIR6195-p3_1ss8TG	LOC_Os02g44310.1	Bifunctional inhibitor/lipid-transfer protein/seed storage 2S albumin superfamily protein	1006.23	0	down	197
hvu-MIR6195-p3_1ss8TG	LOC_Os08g39330.1	-	823.278	0	down	554
hvu-MIR6195-p3_1ss8TG	LOC_Os07g38170.1	Remorin family protein	457.377	0	down	804
hvu-MIR6195-p3_1ss8TG	LOC_Os01g73170.1	Peroxidase superfamily protein	274.426	0	down	1194
hvu-MIR6195-p3_1ss8TG	LOC_Os07g48090.1	SOS3-interacting protein 4	274.426	0	down	1438
hvu-MIR6195-p3_1ss8TG	LOC_Os06g50310.1	Basic-leucine zipper (bZIP) transcription factor family protein	182.951	0	down	568
hvu-MIR6195-p3_1ss8TG	LOC_Os05g31620.1	EF hand calcium-binding protein family	182.951	0	down	473
hvu-MIR6195-p3_1ss8TG	LOC_Os01g63800.1	Pleckstrin homology (PH) domain superfamily protein	182.951	0	down	549
hvu-MIR6195-p3_1ss8TG	LOC_Os08g29710.1	Galactosyltransferase family protein	182.951	0	down	401
hvu-MIR6195-p3_1ss8TG	LOC_Os01g50450.1	-	91.4754	0	down	369
hvu-MIR6195-p3_1ss8TG	LOC_Os06g51070.1	NAC domain containing protein 36	91.4754	0	down	773
hvu-MIR6195-p3_1ss8TG	LOC_Os03g61150.1	-	91.4754	0	down	625
hvu-MIR6195-p3_1ss8TG	LOC_Os08g33210.1	-	91.4754	0	down	545
hvu-MIR6195-p3_1ss8TG	LOC_Os05g03620.1	CRINKLY4 related 3	91.4754	0	down	2187
hvu-MIR6195-p3_1ss8TG	LOC_Os05g36140.1	-	91.4754	0	down	391
hvu-MIR6195-p3_1ss8TG	LOC_Os12g36670.1	F-box family protein	91.4754	0	down	816
hvu-MIR6195-p3_1ss8TG	LOC_Os05g30800.1	Mov34/MPN/PAD-1 family protein	91.4754	0	down	385
hvu-MIR6195-p3_1ss8TG	LOC_Os01g16190.1	Mov34/MPN/PAD-1 family protein	91.4754	0	down	350
hvu-MIR6195-p3_1ss8TG	LOC_Os04g57440.1	Granulin repeat cysteine protease family protein	91.4754	0	down	467
hvu-MIR6195-p3_1ss8TG	LOC_Os12g32580.1	-	91.4754	0	down	238
hvu-MIR6195-p3_1ss8TG	LOC_Os03g43890.1	Transducin/WD40 repeat-like superfamily protein	91.4754	0	down	453
hvu-MIR6195-p3_1ss8TG	LOC_Os06g12320.1	Transmembrane amino acid transporter family protein	91.4754	0	down	920
hvu-MIR6195-p3_1ss8TG	LOC_Os03g40920.1	-	91.4754	0	down	224
hvu-MIR6195-p3_1ss8TG	LOC_Os03g29770.1	Calcium-binding EF-hand family protein	91.4754	0	down	513
hvu-MIR6195-p3_1ss8TG	LOC_Os01g06010.1	Histone superfamily protein	76.2295	0	down	399
hvu-MIR6195-p3_1ss8TG	LOC_Os05g49860.1	Histone superfamily protein	76.2295	0	down	372
hvu-MIR6195-p3_1ss8TG	LOC_Os01g05970.1	Histone superfamily protein	76.2295	0	down	390
hvu-MIR6195-p3_1ss8TG	LOC_Os11g07020.1	fructose-bisphosphate aldolase 2	68.6065	0	down	1263
hvu-MIR6195-p3_1ss8TG	LOC_Os07g22770.1	ethylene-responsive element binding factor 15	45.7377	0	down	566
hvu-MIR6195-p3_1ss8TG	LOC_Os07g22730.1	ethylene response factor 1	45.7377	0	down	434
hvu-MIR6195-p3_1ss8TG	LOC_Os04g04330.1	Leucine-rich repeat transmembrane protein kinase family protein	45.7377	0	down	3509
hvu-MIR6195-p3_1ss8TG	LOC_Os07g47510.1	Rubber elongation factor protein (REF)	45.7377	0	down	308
hvu-MIR6195-p3_1ss8TG	LOC_Os10g31820.1	glutamate-ammonia ligases;catalytics;glutamate-ammonia ligases	45.7377	0	down	282
hvu-miR6196_R-3_1ss10AT	LOC_Os09g35960.1	Ypt/Rab-GAP domain of gyp1p superfamily protein	0	115.212	up	92
hvu-miR6196_R-3_1ss10AT	LOC_Os12g06260.1	Late embryogenesis abundant (LEA) hydroxyproline-rich glycoprotein family	0	115.212	up	332
hvu-miR6196_R-3_1ss10AT	LOC_Os06g09310.1	RING/U-box superfamily protein	91.4754	0	down	821
hvu-miR6196_R-3_1ss10AT	LOC_Os12g43970.1	alpha/beta-Hydrolases superfamily protein	91.4754	0	down	300
hvu-miR6196_R-3_1ss10AT	LOC_Os07g31460.1	peptide-N-glycanase 1	45.7377	0	down	262
hvu-miR6196_R-3_1ss10AT	LOC_Os11g07280.1	Coatomer, beta subunit	30.4918	0	down	312
hvu-miR6196_R-3_1ss10AT	LOC_Os01g17430.1	Coatomer, beta subunit	30.4918	0	down	302
lus-miR159b_R+1_1ss21CT	LOC_Os01g59660.1	myb domain protein 33	411.639	288.031	down	1271
nta-miR397_L+2_1ss21GC	LOC_Os11g48060.1	Laccase/Diphenol oxidase family protein	91.4754	0	down	1191
osa-miR1425-5p	LOC_Os10g35436.1	rna processing factor 2	640.328	345.637	down	1319
osa-miR1425-5p	LOC_Os10g35240.1	rna processing factor 2	228.688	0	down	1307
osa-miR1425-5p	LOC_Os10g35230.1	Tetratricopeptide repeat (TPR)-like superfamily protein	91.4754	0	down	1448
osa-MIR1427-p3_1ss12TC	LOC_Os07g26690.1	plasma membrane intrinsic protein 2	731.803	57.6061	down	938
osa-MIR1427-p3_1ss12TC	LOC_Os03g06930.1	BEL1-like homeodomain 7	274.426	0	down	2412
osa-MIR1427-p3_1ss12TC	LOC_Os07g08160.1	Chlorophyll A-B binding family protein	18.2951	0	down	361
osa-MIR1427-p3_1ss12TC	LOC_Os07g08150.1	Chlorophyll A-B binding family protein	18.2951	0	down	507
osa-MIR1427-p3_1ss12TC	LOC_Os01g14410.1	Chlorophyll A-B binding family protein	18.2951	0	down	443
osa-MIR1427-p3_1ss12TC	LOC_Os02g16560.1	Chlorophyll A-B binding family protein	18.2951	0	down	288
osa-miR1428b_R-2	LOC_Os03g17980.1	SNF1 kinase homolog 10	91.4754	0	down	2288
osa-miR1428b_R-2	LOC_Os01g04720.1	Di-glucose binding protein with Leucine-rich repeat domain	45.7377	0	down	2783
osa-MIR1428f-p3	LOC_Os06g05880.1	profilin 5	1006.23	230.425	down	511
osa-MIR1437b-p3_1ss4GT	LOC_Os03g16920.1	heat shock protein 70	152.459	153.616	up	1488
osa-MIR1437b-p3_1ss4GT	LOC_Os06g43790.1	HAC13 protein (HAC13)	91.4754	0	down	5117
osa-MIR1440b-p3_1ss10GA	LOC_Os09g32090.1	methyl-CPG-binding domain protein 02	91.4754	0	down	1024
osa-MIR1440b-p5	LOC_Os03g08460.1	Integrase-type DNA-binding superfamily protein	182.951	0	down	1133
osa-MIR156a-p3	LOC_Os08g04180.1	tryptophan synthase beta-subunit 2	91.4754	115.212	up	1113
osa-MIR156a-p3	LOC_Os04g45910.1	-	91.4754	0	down	1236
osa-MIR156a-p3	LOC_Os10g33940.1	auxin response factor 16	91.4754	0	down	2332
osa-MIR156a-p3	LOC_Os01g58440.1	-	91.4754	0	down	923
osa-MIR156d-p3	LOC_Os06g40590.1	-	91.4754	0	down	1373
osa-miR156j-3p	LOC_Os12g09580.1	XS domain-containing protein / XS zinc finger domain-containing protein-related	91.4754	0	down	1616
osa-miR159a.1_R-3	LOC_Os11g05540.1	Rho GTPase activating protein with PAK-box/P21-Rho-binding domain	0	115.212	up	135
osa-miR159a.1_R-3	LOC_Os01g47530.1	MAP kinase 20	68.6065	28.8031	down	2442
osa-miR159a.1_R-3	LOC_Os12g10740.1	Leucine-rich repeat protein kinase family protein	182.951	0	down	1219
osa-miR159a.1_R-3	LOC_Os06g40330.1	myb domain protein 65	182.951	0	down	1429
osa-miR159a.1_R-3	LOC_Os02g01590.1	Glycosyl hydrolases family 32 protein	45.7377	0	down	2333
osa-miR159c_R-1	LOC_Os07g05720.1	TEOSINTE BRANCHED 1, cycloidea and PCF transcription factor 2	91.4754	0	down	1341
osa-MIR159c-p5	LOC_Os05g28300.1	-	91.4754	0	down	4276
osa-miR159f_R-1	LOC_Os11g38440.1	NB-ARC domain-containing disease resistance protein	91.4754	0	down	3382
osa-miR160a-5p_R-1	LOC_Os06g47150.1	auxin response factor 16	12532.1	3629.19	down	2053
osa-miR160a-5p_R-1	LOC_Os02g41800.1	auxin response factor 16	8187.05	2937.91	down	1495
osa-miR160a-5p_R-1	LOC_Os04g43910.1	auxin response factor 16	3110.16	1382.55	down	1355
osa-miR160a-5p_R-1	LOC_Os03g01740.1	-	182.951	0	down	252
osa-miR160a-5p_R-1	LOC_Os04g59430.1	auxin response factor 16	91.4754	0	down	1345
osa-miR164a	LOC_Os06g46270.1	NAC domain containing protein 1	1463.61	230.425	down	965
osa-miR164a	LOC_Os12g41680.1	NAC domain containing protein 1	548.852	230.425	down	922
osa-miR164a	LOC_Os02g36880.1	NAC domain containing protein 100	45.7377	115.212	up	852
osa-miR164a	LOC_Os04g38720.1	NAC domain containing protein 80	457.377	0	down	811
osa-miR164a	LOC_Os12g05260.1	PHYTOSULFOKINE 3 PRECURSOR	182.951	0	down	213
osa-miR164a	LOC_Os02g24020.1	Dihydrodipicolinate reductase, bacterial/plant	91.4754	0	down	1075
osa-miR164a	LOC_Os08g10080.1	NAC domain containing protein 1	91.4754	0	down	783
osa-miR164e_R-2	LOC_Os12g40900.1	AUX/IAA transcriptional regulator family protein	274.426	0	down	536
osa-miR164e_R-2	LOC_Os03g16980.1	UDP-XYL synthase 6	54.8852	0	down	814
osa-miR166i-3p_L+2R-2	LOC_Os02g52390.1	presequence protease 1	91.4754	0	down	1812
osa-miR166l-5p_R-2_1ss4TC	LOC_Os02g45490.1	-	60.9836	0	down	3099
osa-miR167a-5p_R-1	LOC_Os06g03830.1	NAD(P)-binding Rossmann-fold superfamily protein	7455.24	1440.15	down	1098
osa-miR167a-5p_R-1	LOC_Os02g06910.1	auxin response factor 6	274.426	115.212	down	3241
osa-miR167a-5p_R-1	LOC_Os06g46410.1	auxin response factor 8	137.213	57.6061	down	3205
osa-miR167a-5p_R-1	LOC_Os12g41950.1	auxin response factor 8	182.951	0	down	3333
osa-MIR167f-p3	LOC_Os12g06335.1	transcription factor-related	45.7377	0	down	297
osa-MIR167g-p3	LOC_Os09g08390.1	Sec14p-like phosphatidylinositol transfer family protein	0	28.8031	up	371
osa-miR169b_R-2	LOC_Os04g32370.1	hydroxyproline-rich glycoprotein family protein	0	115.212	up	1735
osa-MIR169b-p3	LOC_Os02g14130.1	GSK3/SHAGGY-like protein kinase 1	365.902	0	down	1448
osa-MIR169b-p3	LOC_Os09g07900.1	ubiquitin-protein ligase 1	182.951	0	down	5648
osa-MIR169b-p3	LOC_Os04g28090.1	cell division cycle 5	91.4754	0	down	878
osa-MIR169b-p3	LOC_Os07g42510.1	ethylene-responsive element binding protein	91.4754	0	down	721
osa-MIR169b-p3	LOC_Os12g35360.1	golgin candidate 6	91.4754	0	down	1586
osa-MIR169b-p3	LOC_Os01g08700.1	gigantea protein (GI)	13.0679	0	down	3979
osa-miR169e_R-2	LOC_Os03g46770.1	cold, circadian rhythm, and rna binding 2	4756.72	921.698	down	629
osa-MIR169g-p3	LOC_Os03g32630.1	general control non-repressible 4	0	115.212	up	1392
osa-MIR169g-p3	LOC_Os09g20990.1	trehalose phosphate synthase	0	115.212	up	2555
osa-MIR169g-p3	LOC_Os08g23710.1	Ribosomal protein L7Ae/L30e/S12e/Gadd45 family protein	0	115.212	up	845
osa-MIR169g-p3	LOC_Os05g28290.1	RAN binding protein 1	548.852	0	down	768
osa-MIR169g-p3	LOC_Os03g08020.1	GTP binding Elongation factor Tu family protein	243.934	0	down	969
osa-MIR169g-p3	LOC_Os03g08050.1	GTP binding Elongation factor Tu family protein	243.934	0	down	969
osa-MIR169g-p3	LOC_Os03g08010.1	GTP binding Elongation factor Tu family protein	243.934	0	down	969
osa-MIR169g-p3	LOC_Os01g55020.1	nuclear fusion defective 6	15.2459	0	down	149
osa-MIR169k-p3	LOC_Os05g27950.1	Protein of unknown function, DUF538	1555.08	115.212	down	498
osa-MIR169k-p3	LOC_Os06g37070.1	-	182.951	0	down	145
osa-MIR169k-p3	LOC_Os06g12120.1	somatic embryogenesis receptor-like kinase 1	91.4754	0	down	2270
osa-MIR169k-p3	LOC_Os07g29630.1	SNF7 family protein	91.4754	0	down	648
osa-MIR169n-p3	LOC_Os05g15880.1	chitinase A	182.951	345.637	up	909
osa-MIR169q-p3_1ss1AG	LOC_Os08g40900.1	auxin response factor 6	0	57.6061	up	3466
osa-MIR169q-p3_1ss1AG	LOC_Os01g61720.1	IQ-domain 2	50.8197	38.4041	down	1720
osa-MIR169q-p3_1ss1AG	LOC_Os03g02260.1	mitochondrial HSO70 2	182.951	0	down	1836
osa-MIR169q-p3_1ss1AG	LOC_Os08g10580.1	methyl-CPG-binding domain protein 13	91.4754	0	down	1568
osa-MIR169q-p3_1ss1AG	LOC_Os02g03320.1	cytosolic invertase 2	91.4754	0	down	923
osa-miR171b	LOC_Os02g44360.1	GRAS family transcription factor	274.426	0	down	1362
osa-miR172a	LOC_Os07g13170.1	related to AP2.7	0	57.6061	up	1415
osa-miR172a	LOC_Os05g03040.1	related to AP2.7	274.426	0	down	1987
osa-miR172b_L-1R-1	LOC_Os02g09060.1	zinc finger (C3HC4-type RING finger) family protein	45.7377	0	down	401
osa-miR172b_L-1R-1	LOC_Os10g06130.1	RNA-binding (RRM/RBD/RNP motifs) family protein	26.1358	0	down	1092
osa-miR172d-5p_R-2	LOC_Os07g40290.1	Auxin-responsive GH3 family protein	0	115.212	up	2091
osa-miR172d-5p_R-2	LOC_Os03g43020.1	ABI3-interacting protein 3	182.951	115.212	down	140
osa-miR172d-5p_R-2	LOC_Os02g13100.1	Protein phosphatase 2C family protein	548.852	0	down	1483
osa-miR172d-5p_R-2	LOC_Os06g49320.1	Glycosyltransferase family 61 protein	182.951	0	down	1913
osa-miR172d-5p_R-2	LOC_Os10g35560.1	sensitive to freezing 6	91.4754	0	down	3041
osa-miR172d-5p_R-2	LOC_Os05g03174.1	Nucleotide-diphospho-sugar transferases superfamily protein	91.4754	0	down	1470
osa-miR172d-5p_R-2	LOC_Os02g37150.1	-	91.4754	0	down	688
osa-miR172d-5p_R-2	LOC_Os03g31594.1	Transcription factor jumonji (jmjC) domain-containing protein	45.7377	0	down	427
osa-miR172d-5p_R-2	LOC_Os01g37470.1	aspartate-glutamate racemase family	45.7377	0	down	967
osa-miR172d-5p_R-2	LOC_Os07g22640.1	Calcium-dependent lipid-binding (CaLB domain) family protein	45.7377	0	down	1654
osa-miR172d-5p_R-2	LOC_Os02g54160.1	related to AP2 12	45.7377	0	down	479
osa-miR1846a-5p_R+3	LOC_Os06g32960.1	Peroxidase superfamily protein	45.7377	0	down	780
osa-miR1846a-5p_R-1	LOC_Os09g13920.1	-	1097.7	0	down	781
osa-miR1846a-5p_R-1	LOC_Os03g29460.1	Ribosomal protein L18e/L15 superfamily protein	274.426	0	down	497
osa-miR1846a-5p_R-1	LOC_Os02g15540.1	-	91.4754	0	down	345
osa-miR1848_R-1	LOC_Os04g39980.1	2-oxoglutarate (2OG) and Fe(II)-dependent oxygenase superfamily protein	0	115.212	up	1292
osa-miR1848_R-1	LOC_Os09g20240.1	Protein of unknown function (DUF581)	0	115.212	up	395
osa-miR1848_R-1	LOC_Os08g42610.1	Tetratricopeptide repeat (TPR)-like superfamily protein	0	115.212	up	155
osa-miR1848_R-1	LOC_Os06g06530.1	Ubiquitin-associated/translation elongation factor EF1B protein	0	115.212	up	134
osa-miR1848_R-1	LOC_Os03g06390.1	-	457.377	115.212	down	277
osa-miR1848_R-1	LOC_Os01g73250.1	-	1829.51	0	down	384
osa-miR1848_R-1	LOC_Os02g32469.1	serine-rich protein-related	274.426	0	down	703
osa-miR1848_R-1	LOC_Os08g41290.1	auxin-responsive family protein	182.951	0	down	178
osa-miR1848_R-1	LOC_Os05g04380.1	Peroxidase superfamily protein	137.213	0	down	861
osa-miR1848_R-1	LOC_Os05g19030.1	-	137.213	0	down	1307
osa-miR1848_R-1	LOC_Os06g17260.1	UDP-glucosyl transferase 89B1	91.4754	0	down	1276
osa-miR1848_R-1	LOC_Os08g31850.1	Protein of unknown function (DUF1262)	91.4754	0	down	1061
osa-miR1848_R-1	LOC_Os03g19020.1	RING/U-box protein	60.9836	0	down	668
osa-MIR1851-p3	LOC_Os11g06720.1	-	2195.41	576.061	down	223
osa-MIR1851-p3	LOC_Os04g51560.1	WRKY DNA-binding protein 11	182.951	0	down	623
osa-MIR1851-p3	LOC_Os06g06180.1	HXXXD-type acyl-transferase family protein	91.4754	0	down	1187
osa-MIR1851-p5	LOC_Os07g22350.1	glucose-6-phosphate dehydrogenase 2	91.4754	0	down	1760
osa-MIR1851-p5	LOC_Os11g44940.1	Late embryogenesis abundant protein (LEA) family protein	91.4754	0	down	174
osa-miR1859_R-2	LOC_Os01g57220.1	secretory carrier 3	0	57.6061	up	838
osa-MIR1860-p5	LOC_Os03g31750.1	pyruvate orthophosphate dikinase	0	76.8082	up	896
osa-miR1861b_R-2	LOC_Os07g09470.1	P-loop containing nucleoside triphosphate hydrolases superfamily protein	0	115.212	up	1414
osa-miR1861c_L-2R+1_1ss10AG	LOC_Os10g40730.1	expansin B2	91.4754	0	down	729
osa-miR1861g_L-3R+2	LOC_Os10g01100.1	lectin protein kinase family protein	182.951	0	down	2638
osa-MIR1861h-p3	LOC_Os03g52780.1	-	182.951	0	down	415
osa-MIR1862d-p5	LOC_Os11g38010.1	TPX2 (targeting protein for Xklp2) protein family	0	115.212	up	1749
osa-MIR1862g-p3_1ss13TC	LOC_Os12g39380.1	Phototropic-responsive NPH3 family protein	91.4754	0	down	2697
osa-MIR1862g-p3_1ss13TC	LOC_Os07g45350.1	E3 Ubiquitin ligase family protein	18.2951	0	down	1372
osa-miR1869_R-3	LOC_Os06g43640.1	purple acid phosphatase 26	45.7377	0	down	1004
osa-MIR1870-p3_1ss18CT	LOC_Os06g39110.1	-	274.426	0	down	713
osa-MIR1870-p3_1ss18CT	LOC_Os11g17720.1	Plant protein of unknown function (DUF247)	182.951	0	down	1371
osa-MIR1870-p3_1ss18CT	LOC_Os07g41370.1	AGAMOUS-like 8	91.4754	0	down	507
osa-miR2055	LOC_Os04g54330.1	Acyl-CoA N-acyltransferases (NAT) superfamily protein	0	57.6061	up	798
osa-MIR2102-p5_1ss12AG	LOC_Os07g07990.1	Leucine-rich repeat (LRR) family protein	6311.8	1497.76	down	1189
osa-MIR2102-p5_1ss12AG	LOC_Os02g02870.1	cold shock domain protein 1	1097.7	806.486	down	752
osa-MIR2102-p5_1ss12AG	LOC_Os09g27260.1	Family of unknown function (DUF716)	0	576.061	up	924
osa-MIR2102-p5_1ss12AG	LOC_Os06g07969.1	Cytochrome b-c1 complex, subunit 8 protein	2103.93	576.061	down	77
osa-MIR2102-p5_1ss12AG	LOC_Os01g70470.1	-	1097.7	460.849	down	779
osa-MIR2102-p5_1ss12AG	LOC_Os10g27280.1	Pathogenesis-related thaumatin superfamily protein	0	345.637	up	644
osa-MIR2102-p5_1ss12AG	LOC_Os06g42030.1	Potassium transporter family protein	0	345.637	up	2522
osa-MIR2102-p5_1ss12AG	LOC_Os03g02300.1	-	91.4754	230.425	up	358
osa-MIR2102-p5_1ss12AG	LOC_Os04g02510.1	C2H2-like zinc finger protein	91.4754	230.425	up	1272
osa-MIR2102-p5_1ss12AG	LOC_Os06g12530.1	HSP20-like chaperones superfamily protein	0	230.425	up	177
osa-MIR2102-p5_1ss12AG	LOC_Os01g50200.1	UDP-glucosyl transferase 88A1	91.4754	230.425	up	1396
osa-MIR2102-p5_1ss12AG	LOC_Os07g04970.1	HXXXD-type acyl-transferase family protein	0	230.425	up	1222
osa-MIR2102-p5_1ss12AG	LOC_Os07g39530.1	Phototropic-responsive NPH3 family protein	0	230.425	up	1921
osa-MIR2102-p5_1ss12AG	LOC_Os01g21250.1	senescence-associated gene 21	182.951	230.425	up	115
osa-MIR2102-p5_1ss12AG	LOC_Os12g43600.1	cold, circadian rhythm, and rna binding 2	1920.98	230.425	down	456
osa-MIR2102-p5_1ss12AG	LOC_Os02g11859.1	-	457.377	230.425	down	172
osa-MIR2102-p5_1ss12AG	LOC_Os01g06310.1	-	823.278	230.425	down	415
osa-MIR2102-p5_1ss12AG	LOC_Os07g36080.1	photosystem II subunit QA	396.393	153.616	down	412
osa-MIR2102-p5_1ss12AG	LOC_Os10g36924.1	NOD26-like intrinsic protein 5;1	0	115.212	up	1034
osa-MIR2102-p5_1ss12AG	LOC_Os04g56030.1	-	0	115.212	up	683
osa-MIR2102-p5_1ss12AG	LOC_Os02g10860.1	Basic-leucine zipper (bZIP) transcription factor family protein	0	115.212	up	437
osa-MIR2102-p5_1ss12AG	LOC_Os05g08750.1	indole-3-acetate beta-D-glucosyltransferase	0	115.212	up	1349
osa-MIR2102-p5_1ss12AG	LOC_Os10g40110.1	multimeric translocon complex in the outer envelope membrane 132	0	115.212	up	269
osa-MIR2102-p5_1ss12AG	LOC_Os05g32420.1	Protein of unknown function (DUF3049)	0	115.212	up	152
osa-MIR2102-p5_1ss12AG	LOC_Os08g13920.1	xyloglucan endotransglucosylase/hydrolase 25	0	115.212	up	264
osa-MIR2102-p5_1ss12AG	LOC_Os02g13980.1	-	0	115.212	up	83
osa-MIR2102-p5_1ss12AG	LOC_Os02g48150.1	-	0	115.212	up	107
osa-MIR2102-p5_1ss12AG	LOC_Os03g49270.1	-	0	115.212	up	151
osa-MIR2102-p5_1ss12AG	LOC_Os11g07916.1	NIFU-like protein 2	0	115.212	up	336
osa-MIR2102-p5_1ss12AG	LOC_Os03g22820.1	-	0	115.212	up	242
osa-MIR2102-p5_1ss12AG	LOC_Os04g34050.1	MAP kinase substrate 1	0	115.212	up	798
osa-MIR2102-p5_1ss12AG	LOC_Os09g31446.1	-	0	115.212	up	709
osa-MIR2102-p5_1ss12AG	LOC_Os05g02410.1	-	0	115.212	up	72
osa-MIR2102-p5_1ss12AG	LOC_Os07g39720.1	ZCF37	0	115.212	up	116
osa-MIR2102-p5_1ss12AG	LOC_Os03g07120.1	Protein of unknown function (DUF620)	0	115.212	up	860
osa-MIR2102-p5_1ss12AG	LOC_Os02g32450.1	-	0	115.212	up	311
osa-MIR2102-p5_1ss12AG	LOC_Os06g09560.1	Chaperone DnaJ-domain superfamily protein	0	115.212	up	777
osa-MIR2102-p5_1ss12AG	LOC_Os03g52300.1	CAP (Cysteine-rich secretory proteins, Antigen 5, and Pathogenesis-related 1 protein) superfamily protein	0	115.212	up	124
osa-MIR2102-p5_1ss12AG	LOC_Os12g08210.1	Cox19 family protein (CHCH motif)	0	115.212	up	78
osa-MIR2102-p5_1ss12AG	LOC_Os06g49530.1	F-box family protein	0	115.212	up	167
osa-MIR2102-p5_1ss12AG	LOC_Os09g21180.1	homeobox 1	0	115.212	up	1406
osa-MIR2102-p5_1ss12AG	LOC_Os01g08660.1	Aquaporin-like superfamily protein	0	115.212	up	128
osa-MIR2102-p5_1ss12AG	LOC_Os08g15050.1	CONSTANS-like 5	0	115.212	up	307
osa-MIR2102-p5_1ss12AG	LOC_Os10g17280.1	gamma subunit of Mt ATP synthase	0	115.212	up	115
osa-MIR2102-p5_1ss12AG	LOC_Os09g32330.1	-	0	115.212	up	233
osa-MIR2102-p5_1ss12AG	LOC_Os02g56750.1	phloem protein 2-B12	0	115.212	up	931
osa-MIR2102-p5_1ss12AG	LOC_Os05g27340.1	Protein of unknown function (DUF567)	0	115.212	up	243
osa-MIR2102-p5_1ss12AG	LOC_Os07g36560.1	HXXXD-type acyl-transferase family protein	0	115.212	up	1032
osa-MIR2102-p5_1ss12AG	LOC_Os04g42290.1	DNA glycosylase superfamily protein	0	115.212	up	644
osa-MIR2102-p5_1ss12AG	LOC_Os01g05420.1	Transcription elongation factor (TFIIS) family protein	0	115.212	up	635
osa-MIR2102-p5_1ss12AG	LOC_Os03g14730.1	alpha/beta-Hydrolases superfamily protein	0	115.212	up	579
osa-MIR2102-p5_1ss12AG	LOC_Os06g13940.1	-	0	115.212	up	307
osa-MIR2102-p5_1ss12AG	LOC_Os03g57200.1	glutathione S-transferase TAU 19	0	115.212	up	604
osa-MIR2102-p5_1ss12AG	LOC_Os05g46500.1	-	0	115.212	up	461
osa-MIR2102-p5_1ss12AG	LOC_Os01g69100.1	-	91.4754	115.212	up	346
osa-MIR2102-p5_1ss12AG	LOC_Os07g40870.1	hydroxyproline-rich glycoprotein family protein	91.4754	115.212	up	231
osa-MIR2102-p5_1ss12AG	LOC_Os10g02270.1	-	91.4754	115.212	up	492
osa-MIR2102-p5_1ss12AG	LOC_Os09g25460.1	hydroxycinnamoyl-CoA shikimate/quinate hydroxycinnamoyl transferase	91.4754	115.212	up	1418
osa-MIR2102-p5_1ss12AG	LOC_Os01g42140.1	NHL domain-containing protein	91.4754	115.212	up	675
osa-MIR2102-p5_1ss12AG	LOC_Os05g25770.1	WRKY DNA-binding protein 70	91.4754	115.212	up	944
osa-MIR2102-p5_1ss12AG	LOC_Os01g21410.1	-	91.4754	115.212	up	403
osa-MIR2102-p5_1ss12AG	LOC_Os05g35444.1	-	91.4754	115.212	up	602
osa-MIR2102-p5_1ss12AG	LOC_Os03g05750.1	Heavy metal transport/detoxification superfamily protein	91.4754	115.212	up	300
osa-MIR2102-p5_1ss12AG	LOC_Os03g05530.1	nodulin MtN21 /EamA-like transporter family protein	91.4754	115.212	up	580
osa-MIR2102-p5_1ss12AG	LOC_Os02g02900.1	-	91.4754	115.212	up	723
osa-MIR2102-p5_1ss12AG	LOC_Os11g47630.1	C2H2-type zinc finger family protein	182.951	115.212	down	520
osa-MIR2102-p5_1ss12AG	LOC_Os05g38500.1	Fasciclin-like arabinogalactan family protein	182.951	115.212	down	1324
osa-MIR2102-p5_1ss12AG	LOC_Os12g31800.1	glycine-rich RNA-binding protein 3	182.951	115.212	down	514
osa-MIR2102-p5_1ss12AG	LOC_Os04g15690.1	Thioredoxin superfamily protein	182.951	115.212	down	252
osa-MIR2102-p5_1ss12AG	LOC_Os01g03130.1	-	182.951	115.212	down	336
osa-MIR2102-p5_1ss12AG	LOC_Os10g31660.1	-	731.803	115.212	down	391
osa-MIR2102-p5_1ss12AG	LOC_Os05g07140.1	RING/U-box superfamily protein	274.426	115.212	down	545
osa-MIR2102-p5_1ss12AG	LOC_Os05g47700.1	Bifunctional inhibitor/lipid-transfer protein/seed storage 2S albumin superfamily protein	274.426	115.212	down	193
osa-MIR2102-p5_1ss12AG	LOC_Os02g33820.1	-	274.426	115.212	down	487
osa-MIR2102-p5_1ss12AG	LOC_Os03g52680.1	-	274.426	115.212	down	134
osa-MIR2102-p5_1ss12AG	LOC_Os02g03270.1	AT-hook motif nuclear-localized protein 1	274.426	115.212	down	1379
osa-MIR2102-p5_1ss12AG	LOC_Os03g19380.1	CP12 domain-containing protein 2	548.852	115.212	down	222
osa-MIR2102-p5_1ss12AG	LOC_Os05g31750.1	annexin 4	457.377	115.212	down	1450
osa-MIR2102-p5_1ss12AG	LOC_Os01g18744.1	HXXXD-type acyl-transferase family protein	365.902	115.212	down	1073
osa-MIR2102-p5_1ss12AG	LOC_Os03g17930.1	-	0	76.8082	up	280
osa-MIR2102-p5_1ss12AG	LOC_Os06g39590.1	AUX/IAA transcriptional regulator family protein	0	57.6061	up	502
osa-MIR2102-p5_1ss12AG	LOC_Os05g46040.1	homology to ABI1	0	57.6061	up	16
osa-MIR2102-p5_1ss12AG	LOC_Os05g02450.1	Protein of unknown function (DUF1635)	0	57.6061	up	1167
osa-MIR2102-p5_1ss12AG	LOC_Os07g34570.1	thiazole biosynthetic enzyme, chloroplast (ARA6) (THI1) (THI4)	0	57.6061	up	1080
osa-MIR2102-p5_1ss12AG	LOC_Os01g62410.1	myb domain protein 3r-5	0	57.6061	up	313
osa-MIR2102-p5_1ss12AG	LOC_Os01g56200.1	NPR1-like protein 3	0	57.6061	up	964
osa-MIR2102-p5_1ss12AG	LOC_Os08g04440.1	RNA-binding (RRM/RBD/RNP motifs) family protein	0	57.6061	up	63
osa-MIR2102-p5_1ss12AG	LOC_Os11g43620.1	small nuclear ribonucleoprotein F	45.7377	57.6061	up	36
osa-MIR2102-p5_1ss12AG	LOC_Os03g15730.1	S-ribonuclease binding protein 1	45.7377	57.6061	up	466
osa-MIR2102-p5_1ss12AG	LOC_Os01g13210.1	plasma-membrane associated cation-binding protein 1	45.7377	57.6061	up	563
osa-MIR2102-p5_1ss12AG	LOC_Os07g38840.1	Plant protein of unknown function (DUF946)	45.7377	57.6061	up	2224
osa-MIR2102-p5_1ss12AG	LOC_Os02g53750.1	Protein kinase superfamily protein	45.7377	57.6061	up	1334
osa-MIR2102-p5_1ss12AG	LOC_Os06g07540.1	Transducin/WD40 repeat-like superfamily protein	91.4754	57.6061	down	353
osa-MIR2102-p5_1ss12AG	LOC_Os03g60509.1	-	91.4754	57.6061	down	709
osa-MIR2102-p5_1ss12AG	LOC_Os03g38260.1	Ribosomal protein L19e family protein	182.951	57.6061	down	47
osa-MIR2102-p5_1ss12AG	LOC_Os03g55590.1	myb-like transcription factor family protein	0	38.4041	up	803
osa-MIR2102-p5_1ss12AG	LOC_Os10g22560.1	peptide transporter 2	0	38.4041	up	2425
osa-MIR2102-p5_1ss12AG	LOC_Os04g54300.1	Wound-responsive family protein	213.443	38.4041	down	303
osa-MIR2102-p5_1ss12AG	LOC_Os04g54240.1	Wound-responsive family protein	213.443	38.4041	down	283
osa-MIR2102-p5_1ss12AG	LOC_Os04g54310.1	Wound-responsive family protein	213.443	38.4041	down	181
osa-MIR2102-p5_1ss12AG	LOC_Os12g06340.1	BEL1-like homeodomain 1	0	28.8031	up	2320
osa-MIR2102-p5_1ss12AG	LOC_Os05g48960.1	Zinc finger C-x8-C-x5-C-x3-H type family protein	22.8688	28.8031	up	842
osa-MIR2102-p5_1ss12AG	LOC_Os08g39300.1	alanine:glyoxylate aminotransferase	45.7377	28.8031	down	1241
osa-MIR2102-p5_1ss12AG	LOC_Os04g16450.1	plasma membrane intrinsic protein 2;8	1555.08	0	down	1035
osa-MIR2102-p5_1ss12AG	LOC_Os09g35010.1	dehydration response element B1A	640.328	0	down	520
osa-MIR2102-p5_1ss12AG	LOC_Os12g38650.1	mitochondrial import receptor subunit TOM5 homolog	548.852	0	down	13
osa-MIR2102-p5_1ss12AG	LOC_Os02g48660.1	Ribosomal protein L31e family protein	548.852	0	down	71
osa-MIR2102-p5_1ss12AG	LOC_Os06g15620.1	GAST1 protein homolog 4	548.852	0	down	145
osa-MIR2102-p5_1ss12AG	LOC_Os10g07440.1	-	365.902	0	down	351
osa-MIR2102-p5_1ss12AG	LOC_Os12g44060.1	Major facilitator superfamily protein	365.902	0	down	1906
osa-MIR2102-p5_1ss12AG	LOC_Os08g39450.1	A20/AN1-like zinc finger family protein	365.902	0	down	317
osa-MIR2102-p5_1ss12AG	LOC_Os01g11730.1	GDSL-like Lipase/Acylhydrolase superfamily protein	365.902	0	down	1020
osa-MIR2102-p5_1ss12AG	LOC_Os03g21940.1	Ribosomal protein L19e family protein	274.426	0	down	84
osa-MIR2102-p5_1ss12AG	LOC_Os07g03180.1	-	274.426	0	down	587
osa-MIR2102-p5_1ss12AG	LOC_Os07g41740.1	alfin-like 3	274.426	0	down	704
osa-MIR2102-p5_1ss12AG	LOC_Os04g52880.1	-	274.426	0	down	343
osa-MIR2102-p5_1ss12AG	LOC_Os05g34710.1	-	274.426	0	down	235
osa-MIR2102-p5_1ss12AG	LOC_Os10g41470.1	Ribosomal L27e protein family	274.426	0	down	488
osa-MIR2102-p5_1ss12AG	LOC_Os11g16960.1	3-hydroxyacyl-CoA dehydratase 1	274.426	0	down	648
osa-MIR2102-p5_1ss12AG	LOC_Os04g35090.1	RNA binding Plectin/S10 domain-containing protein	274.426	0	down	506
osa-MIR2102-p5_1ss12AG	LOC_Os05g04410.1	Peroxidase superfamily protein	274.426	0	down	896
osa-MIR2102-p5_1ss12AG	LOC_Os04g37740.1	RING/U-box superfamily protein	274.426	0	down	1254
osa-MIR2102-p5_1ss12AG	LOC_Os04g55520.1	DREB and EAR motif protein 3	182.951	0	down	982
osa-MIR2102-p5_1ss12AG	LOC_Os12g22145.1	-	182.951	0	down	629
osa-MIR2102-p5_1ss12AG	LOC_Os06g40870.1	-	182.951	0	down	603
osa-MIR2102-p5_1ss12AG	LOC_Os06g36940.1	SMAD/FHA domain-containing protein	182.951	0	down	529
osa-MIR2102-p5_1ss12AG	LOC_Os03g46570.1	SBP (S-ribonuclease binding protein) family protein	182.951	0	down	983
osa-MIR2102-p5_1ss12AG	LOC_Os12g42160.1	Di-glucose binding protein with Kinesin motor domain	182.951	0	down	2888
osa-MIR2102-p5_1ss12AG	LOC_Os11g36340.1	TPX2 (targeting protein for Xklp2) protein family	182.951	0	down	352
osa-MIR2102-p5_1ss12AG	LOC_Os03g63040.1	-	182.951	0	down	465
osa-MIR2102-p5_1ss12AG	LOC_Os02g53420.1	mitochondrial HSO70 2	182.951	0	down	2091
osa-MIR2102-p5_1ss12AG	LOC_Os11g35350.1	-	182.951	0	down	96
osa-MIR2102-p5_1ss12AG	LOC_Os02g34410.1	plant U-box 25	182.951	0	down	1143
osa-MIR2102-p5_1ss12AG	LOC_Os02g56250.1	Plant-specific GATA-type zinc finger transcription factor family protein	182.951	0	down	2136
osa-MIR2102-p5_1ss12AG	LOC_Os09g31486.1	mitochondrial HSO70 2	182.951	0	down	2078
osa-MIR2102-p5_1ss12AG	LOC_Os02g47010.1	SCAMP family protein	182.951	0	down	250
osa-MIR2102-p5_1ss12AG	LOC_Os10g07290.1	beta-1,3-glucanase_putative	182.951	0	down	1267
osa-MIR2102-p5_1ss12AG	LOC_Os03g18180.1	RAN binding protein 1	182.951	0	down	220
osa-MIR2102-p5_1ss12AG	LOC_Os07g12900.1	heavy metal atpase 2	182.951	0	down	2777
osa-MIR2102-p5_1ss12AG	LOC_Os05g38140.1	basic helix-loop-helix (bHLH) DNA-binding superfamily protein	182.951	0	down	835
osa-MIR2102-p5_1ss12AG	LOC_Os03g10210.1	homeobox protein 21	182.951	0	down	723
osa-MIR2102-p5_1ss12AG	LOC_Os10g39740.1	glutathione S-transferase PHI 9	182.951	0	down	976
osa-MIR2102-p5_1ss12AG	LOC_Os07g43010.1	peptidases	182.951	0	down	305
osa-MIR2102-p5_1ss12AG	LOC_Os12g18770.1	OSBP(oxysterol binding protein)-related protein 1D	182.951	0	down	467
osa-MIR2102-p5_1ss12AG	LOC_Os05g36160.1	Basic-leucine zipper (bZIP) transcription factor family protein	182.951	0	down	723
osa-MIR2102-p5_1ss12AG	LOC_Os03g62010.1	Late embryogenesis abundant (LEA) hydroxyproline-rich glycoprotein family	182.951	0	down	609
osa-MIR2102-p5_1ss12AG	LOC_Os05g48422.1	Ribosomal protein L1p/L10e family	182.951	0	down	722
osa-MIR2102-p5_1ss12AG	LOC_Os06g10610.1	-	182.951	0	down	244
osa-MIR2102-p5_1ss12AG	LOC_Os06g46340.1	Glycosyl hydrolases family 31 protein	182.951	0	down	2682
osa-MIR2102-p5_1ss12AG	LOC_Os01g42870.1	HXXXD-type acyl-transferase family protein	182.951	0	down	1143
osa-MIR2102-p5_1ss12AG	LOC_Os01g08670.1	-	182.951	0	down	599
osa-MIR2102-p5_1ss12AG	LOC_Os08g06240.1	Duplicated homeodomain-like superfamily protein	182.951	0	down	950
osa-MIR2102-p5_1ss12AG	LOC_Os11g41150.1	SPIRAL1-like2	182.951	0	down	244
osa-MIR2102-p5_1ss12AG	LOC_Os05g30510.1	-	182.951	0	down	154
osa-MIR2102-p5_1ss12AG	LOC_Os03g48260.1	glycine-rich protein	182.951	0	down	1257
osa-MIR2102-p5_1ss12AG	LOC_Os10g36580.1	response to low sulfur 2	137.213	0	down	154
osa-MIR2102-p5_1ss12AG	LOC_Os03g64010.1	-	137.213	0	down	318
osa-MIR2102-p5_1ss12AG	LOC_Os06g22870.1	phytochrome-associated protein 2	137.213	0	down	223
osa-MIR2102-p5_1ss12AG	LOC_Os10g36610.1	response to low sulfur 4	137.213	0	down	127
osa-MIR2102-p5_1ss12AG	LOC_Os06g35140.1	myb-like HTH transcriptional regulator family protein	91.4754	0	down	1502
osa-MIR2102-p5_1ss12AG	LOC_Os02g57520.1	AT-hook motif nuclear-localized protein 20	91.4754	0	down	1100
osa-MIR2102-p5_1ss12AG	LOC_Os03g06980.1	Alba DNA/RNA-binding protein	91.4754	0	down	876
osa-MIR2102-p5_1ss12AG	LOC_Os03g63060.1	PAK-box/P21-Rho-binding family protein	91.4754	0	down	556
osa-MIR2102-p5_1ss12AG	LOC_Os12g23280.1	Heavy metal transport/detoxification superfamily protein	91.4754	0	down	535
osa-MIR2102-p5_1ss12AG	LOC_Os04g40400.1	eukaryotic translation initiation factor 4B1	91.4754	0	down	754
osa-MIR2102-p5_1ss12AG	LOC_Os02g48010.1	little nuclei1	91.4754	0	down	292
osa-MIR2102-p5_1ss12AG	LOC_Os06g49490.1	zinc finger (C2H2 type) family protein	91.4754	0	down	95
osa-MIR2102-p5_1ss12AG	LOC_Os09g25040.1	LJRHL1-like 1	91.4754	0	down	647
osa-MIR2102-p5_1ss12AG	LOC_Os09g07350.1	FASCICLIN-like arabinogalactan 2	91.4754	0	down	128
osa-MIR2102-p5_1ss12AG	LOC_Os04g34600.1	-	91.4754	0	down	631
osa-MIR2102-p5_1ss12AG	LOC_Os12g02300.1	lipid transfer protein 3	91.4754	0	down	138
osa-MIR2102-p5_1ss12AG	LOC_Os03g02900.1	AP2/B3-like transcriptional factor family protein	91.4754	0	down	1545
osa-MIR2102-p5_1ss12AG	LOC_Os12g07980.1	RNA polymerases N / 8 kDa subunit	91.4754	0	down	86
osa-MIR2102-p5_1ss12AG	LOC_Os01g02160.1	-	91.4754	0	down	399
osa-MIR2102-p5_1ss12AG	LOC_Os06g40080.1	Plant haem oxygenase (decyclizing) family protein	91.4754	0	down	527
osa-MIR2102-p5_1ss12AG	LOC_Os02g42560.1	-	91.4754	0	down	1772
osa-MIR2102-p5_1ss12AG	LOC_Os03g08170.1	Protein kinase superfamily protein	91.4754	0	down	1501
osa-MIR2102-p5_1ss12AG	LOC_Os11g02350.1	lipid transfer protein 3	91.4754	0	down	302
osa-MIR2102-p5_1ss12AG	LOC_Os02g03570.1	HSP20-like chaperones superfamily protein	91.4754	0	down	254
osa-MIR2102-p5_1ss12AG	LOC_Os10g08780.1	-	91.4754	0	down	182
osa-MIR2102-p5_1ss12AG	LOC_Os09g15830.1	oxidoreductases, acting on NADH or NADPH	91.4754	0	down	1088
osa-MIR2102-p5_1ss12AG	LOC_Os04g32590.1	Homeodomain-like superfamily protein	91.4754	0	down	445
osa-MIR2102-p5_1ss12AG	LOC_Os09g26460.1	RING/U-box superfamily protein	91.4754	0	down	993
osa-MIR2102-p5_1ss12AG	LOC_Os01g70870.1	indeterminate(ID)-domain 2	91.4754	0	down	1473
osa-MIR2102-p5_1ss12AG	LOC_Os11g10590.1	-	91.4754	0	down	22
osa-MIR2102-p5_1ss12AG	LOC_Os05g06780.1	Bifunctional inhibitor/lipid-transfer protein/seed storage 2S albumin superfamily protein	91.4754	0	down	170
osa-MIR2102-p5_1ss12AG	LOC_Os03g14030.1	Pathogenesis-related thaumatin superfamily protein	91.4754	0	down	1129
osa-MIR2102-p5_1ss12AG	LOC_Os04g58220.1	Major facilitator superfamily protein	91.4754	0	down	1544
osa-MIR2102-p5_1ss12AG	LOC_Os04g40190.1	-	91.4754	0	down	405
osa-MIR2102-p5_1ss12AG	LOC_Os02g50540.1	-	91.4754	0	down	613
osa-MIR2102-p5_1ss12AG	LOC_Os05g01950.1	-	91.4754	0	down	284
osa-MIR2102-p5_1ss12AG	LOC_Os01g73300.1	SNARE-like superfamily protein	91.4754	0	down	252
osa-MIR2102-p5_1ss12AG	LOC_Os06g04150.1	magnesium-protoporphyrin IX methyltransferase	91.4754	0	down	602
osa-MIR2102-p5_1ss12AG	LOC_Os12g25640.1	SAP domain-containing protein	91.4754	0	down	204
osa-MIR2102-p5_1ss12AG	LOC_Os01g71170.1	arabinogalactan protein 26	91.4754	0	down	548
osa-MIR2102-p5_1ss12AG	LOC_Os10g25010.1	centrin2	91.4754	0	down	346
osa-MIR2102-p5_1ss12AG	LOC_Os09g31120.1	RmlC-like cupins superfamily protein	91.4754	0	down	915
osa-MIR2102-p5_1ss12AG	LOC_Os08g37320.1	ATP synthase D chain, mitochondrial	91.4754	0	down	77
osa-MIR2102-p5_1ss12AG	LOC_Os02g44710.1	-	91.4754	0	down	354
osa-MIR2102-p5_1ss12AG	LOC_Os02g12680.1	allene oxide synthase	91.4754	0	down	1453
osa-MIR2102-p5_1ss12AG	LOC_Os01g32460.1	-	91.4754	0	down	260
osa-MIR2102-p5_1ss12AG	LOC_Os05g03865.1	basic region/leucine zipper motif 53	91.4754	0	down	59
osa-MIR2102-p5_1ss12AG	LOC_Os11g32290.1	Polynucleotidyl transferase, ribonuclease H-like superfamily protein	91.4754	0	down	776
osa-MIR2102-p5_1ss12AG	LOC_Os12g07220.1	gamma carbonic anhydrase 2	91.4754	0	down	130
osa-MIR2102-p5_1ss12AG	LOC_Os01g45450.1	P-loop containing nucleoside triphosphate hydrolases superfamily protein	91.4754	0	down	398
osa-MIR2102-p5_1ss12AG	LOC_Os05g49940.1	-	91.4754	0	down	353
osa-MIR2102-p5_1ss12AG	LOC_Os08g34984.1	Protein of unknown function (DUF581)	91.4754	0	down	582
osa-MIR2102-p5_1ss12AG	LOC_Os06g04230.1	-	91.4754	0	down	272
osa-MIR2102-p5_1ss12AG	LOC_Os03g54980.1	-	91.4754	0	down	95
osa-MIR2102-p5_1ss12AG	LOC_Os03g48830.1	Ribosomal protein S21 family protein	91.4754	0	down	50
osa-MIR2102-p5_1ss12AG	LOC_Os03g17010.1	RNA-binding (RRM/RBD/RNP motifs) family protein	91.4754	0	down	378
osa-MIR2102-p5_1ss12AG	LOC_Os04g11830.1	TCP family transcription factor	91.4754	0	down	680
osa-MIR2102-p5_1ss12AG	LOC_Os05g45380.1	-	91.4754	0	down	194
osa-MIR2102-p5_1ss12AG	LOC_Os10g33270.1	cyanase	91.4754	0	down	179
osa-MIR2102-p5_1ss12AG	LOC_Os07g06060.1	-	91.4754	0	down	76
osa-MIR2102-p5_1ss12AG	LOC_Os09g34340.1	-	91.4754	0	down	436
osa-MIR2102-p5_1ss12AG	LOC_Os01g07970.1	-	91.4754	0	down	261
osa-MIR2102-p5_1ss12AG	LOC_Os01g68580.1	Bifunctional inhibitor/lipid-transfer protein/seed storage 2S albumin superfamily protein	91.4754	0	down	103
osa-MIR2102-p5_1ss12AG	LOC_Os01g64690.1	Small nuclear ribonucleoprotein family protein	91.4754	0	down	71
osa-MIR2102-p5_1ss12AG	LOC_Os02g15610.1	ribosomal protein S15A E	91.4754	0	down	63
osa-MIR2102-p5_1ss12AG	LOC_Os07g47710.1	Ribosomal L22e protein family	91.4754	0	down	101
osa-MIR2102-p5_1ss12AG	LOC_Os12g06670.1	ACT-like protein tyrosine kinase family protein	91.4754	0	down	277
osa-MIR2102-p5_1ss12AG	LOC_Os06g45390.1	hydroxyproline-rich glycoprotein family protein	91.4754	0	down	673
osa-MIR2102-p5_1ss12AG	LOC_Os06g14180.1	-	91.4754	0	down	169
osa-MIR2102-p5_1ss12AG	LOC_Os06g24711.1	-	91.4754	0	down	492
osa-MIR2102-p5_1ss12AG	LOC_Os01g16510.1	Mitochondrial import inner membrane translocase subunit Tim17/Tim22/Tim23 family protein	91.4754	0	down	242
osa-MIR2102-p5_1ss12AG	LOC_Os07g33280.1	-	91.4754	0	down	35
osa-MIR2102-p5_1ss12AG	LOC_Os03g37864.1	-	91.4754	0	down	466
osa-MIR2102-p5_1ss12AG	LOC_Os02g02340.1	glycerol-3-phosphate acyltransferase 6	91.4754	0	down	1304
osa-MIR2102-p5_1ss12AG	LOC_Os06g03940.1	AAA-type ATPase family protein	91.4754	0	down	219
osa-MIR2102-p5_1ss12AG	LOC_Os01g41420.1	Transmembrane amino acid transporter family protein	91.4754	0	down	1048
osa-MIR2102-p5_1ss12AG	LOC_Os12g38370.1	-	91.4754	0	down	199
osa-MIR2102-p5_1ss12AG	LOC_Os05g48050.1	Ribosomal protein L7/L12, oligomerisation;Ribosomal protein L7/L12, C-terminal/adaptor protein ClpS-like	91.4754	0	down	381
osa-MIR2102-p5_1ss12AG	LOC_Os03g41390.1	C2H2 and C2HC zinc fingers superfamily protein	91.4754	0	down	630
osa-MIR2102-p5_1ss12AG	LOC_Os04g52720.1	RmlC-like cupins superfamily protein	91.4754	0	down	821
osa-MIR2102-p5_1ss12AG	LOC_Os11g41870.1	polyol/monosaccharide transporter 5	91.4754	0	down	1402
osa-MIR2102-p5_1ss12AG	LOC_Os12g39310.1	cytochrome P450, family 81, subfamily G, polypeptide 1	91.4754	0	down	719
osa-MIR2102-p5_1ss12AG	LOC_Os12g36220.1	-	91.4754	0	down	122
osa-MIR2102-p5_1ss12AG	LOC_Os07g47540.1	Protein of unknown function (DUF567)	91.4754	0	down	628
osa-MIR2102-p5_1ss12AG	LOC_Os05g30880.1	Surfeit locus protein 6	91.4754	0	down	659
osa-MIR2102-p5_1ss12AG	LOC_Os10g32970.1	Eukaryotic initiation factor 4E protein	91.4754	0	down	141
osa-MIR2102-p5_1ss12AG	LOC_Os06g02620.1	gametophytic factor 2	91.4754	0	down	575
osa-MIR2102-p5_1ss12AG	LOC_Os10g25230.1	jasmonate-zim-domain protein 11	91.4754	0	down	212
osa-MIR2102-p5_1ss12AG	LOC_Os06g12230.1	TCP family transcription factor	91.4754	0	down	1651
osa-MIR2102-p5_1ss12AG	LOC_Os06g40850.1	IQ-domain 33	91.4754	0	down	1094
osa-MIR2102-p5_1ss12AG	LOC_Os10g36500.1	Plant invertase/pectin methylesterase inhibitor superfamily protein	91.4754	0	down	244
osa-MIR2102-p5_1ss12AG	LOC_Os11g28480.1	-	91.4754	0	down	67
osa-MIR2102-p5_1ss12AG	LOC_Os06g47220.1	Protein of unknown function (DUF3511)	91.4754	0	down	329
osa-MIR2102-p5_1ss12AG	LOC_Os02g45710.1	brassinosteroid-responsive RING-H2	91.4754	0	down	653
osa-MIR2102-p5_1ss12AG	LOC_Os02g52930.1	nodulin MtN21 /EamA-like transporter family protein	91.4754	0	down	1152
osa-MIR2102-p5_1ss12AG	LOC_Os12g38250.1	-	91.4754	0	down	564
osa-MIR2102-p5_1ss12AG	LOC_Os11g29350.1	ELMO/CED-12 family protein	91.4754	0	down	309
osa-MIR2102-p5_1ss12AG	LOC_Os01g68589.1	Bifunctional inhibitor/lipid-transfer protein/seed storage 2S albumin superfamily protein	91.4754	0	down	549
osa-MIR2102-p5_1ss12AG	LOC_Os02g45054.1	C2H2-like zinc finger protein	91.4754	0	down	2020
osa-MIR2102-p5_1ss12AG	LOC_Os10g39980.1	Divalent ion symporter	91.4754	0	down	1279
osa-MIR2102-p5_1ss12AG	LOC_Os03g57990.1	Bifunctional inhibitor/lipid-transfer protein/seed storage 2S albumin superfamily protein	91.4754	0	down	111
osa-MIR2102-p5_1ss12AG	LOC_Os03g49485.1	-	91.4754	0	down	231
osa-MIR2102-p5_1ss12AG	LOC_Os05g49350.1	Protein of unknown function (DUF1645)	91.4754	0	down	633
osa-MIR2102-p5_1ss12AG	LOC_Os03g50220.1	Arabidopsis Hop2 homolog	91.4754	0	down	41
osa-MIR2102-p5_1ss12AG	LOC_Os02g37300.1	Copper transport protein family	91.4754	0	down	70
osa-MIR2102-p5_1ss12AG	LOC_Os01g40660.1	S-adenosyl-L-methionine-dependent methyltransferases superfamily protein	91.4754	0	down	673
osa-MIR2102-p5_1ss12AG	LOC_Os01g70730.1	FPF1-like protein 1	91.4754	0	down	268
osa-MIR2102-p5_1ss12AG	LOC_Os01g25540.1	ralf-like 33	91.4754	0	down	288
osa-MIR2102-p5_1ss12AG	LOC_Os05g10414.1	-	91.4754	0	down	469
osa-MIR2102-p5_1ss12AG	LOC_Os01g15900.1	cycling DOF factor 1	91.4754	0	down	149
osa-MIR2102-p5_1ss12AG	LOC_Os08g42870.1	Plant protein of unknown function (DUF936)	91.4754	0	down	2146
osa-MIR2102-p5_1ss12AG	LOC_Os06g35700.1	FAD-binding Berberine family protein	91.4754	0	down	1365
osa-MIR2102-p5_1ss12AG	LOC_Os07g08960.1	RNA-binding (RRM/RBD/RNP motifs) family protein with retrovirus zinc finger-like domain	91.4754	0	down	447
osa-MIR2102-p5_1ss12AG	LOC_Os05g36340.1	-	91.4754	0	down	558
osa-MIR2102-p5_1ss12AG	LOC_Os10g36360.1	-	91.4754	0	down	338
osa-MIR2102-p5_1ss12AG	LOC_Os09g30160.1	RING/U-box superfamily protein	91.4754	0	down	371
osa-MIR2102-p5_1ss12AG	LOC_Os01g14110.1	AtBS1(activation-tagged BRI1 suppressor 1)-interacting factor 1	91.4754	0	down	367
osa-MIR2102-p5_1ss12AG	LOC_Os02g50174.1	Caleosin-related family protein	91.4754	0	down	660
osa-MIR2102-p5_1ss12AG	LOC_Os05g31760.1	annexin 3	91.4754	0	down	778
osa-MIR2102-p5_1ss12AG	LOC_Os07g11000.1	REF4-related 1	91.4754	0	down	188
osa-MIR2102-p5_1ss12AG	LOC_Os04g10160.1	ytochrome p450, family 71, subfamily B, polypeptide 11	91.4754	0	down	672
osa-MIR2102-p5_1ss12AG	LOC_Os05g44760.1	hexokinase 1	91.4754	0	down	213
osa-MIR2102-p5_1ss12AG	LOC_Os03g02685.1	peptidoglycan-binding LysM domain-containing protein	91.4754	0	down	147
osa-MIR2102-p5_1ss12AG	LOC_Os07g01940.1	PHD finger family protein	91.4754	0	down	3126
osa-MIR2102-p5_1ss12AG	LOC_Os04g01160.1	Zinc finger (C3HC4-type RING finger) family protein	91.4754	0	down	1566
osa-MIR2102-p5_1ss12AG	LOC_Os02g49710.1	RING/U-box superfamily protein	91.4754	0	down	577
osa-MIR2102-p5_1ss12AG	LOC_Os02g12690.1	allene oxide synthase	91.4754	0	down	1459
osa-MIR2102-p5_1ss12AG	LOC_Os02g49780.1	Fcf2 pre-rRNA processing protein	91.4754	0	down	162
osa-MIR2102-p5_1ss12AG	LOC_Os05g03860.1	basic region/leucine zipper motif 53	91.4754	0	down	615
osa-MIR2102-p5_1ss12AG	LOC_Os07g14850.1	cellulose synthase 6	91.4754	0	down	705
osa-MIR2102-p5_1ss12AG	LOC_Os09g23780.1	-	91.4754	0	down	497
osa-MIR2102-p5_1ss12AG	LOC_Os02g16550.1	Calcineurin-like metallo-phosphoesterase superfamily protein	91.4754	0	down	79
osa-MIR2102-p5_1ss12AG	LOC_Os02g41840.1	Protein of unknown function, DUF584	91.4754	0	down	363
osa-MIR2102-p5_1ss12AG	LOC_Os11g37490.1	-	91.4754	0	down	409
osa-MIR2102-p5_1ss12AG	LOC_Os06g02600.1	differentiation and greening-like 1	91.4754	0	down	251
osa-MIR2102-p5_1ss12AG	LOC_Os02g03450.1	golgi snare 12	91.4754	0	down	143
osa-MIR2102-p5_1ss12AG	LOC_Os02g58670.1	Basic-leucine zipper (bZIP) transcription factor family protein	91.4754	0	down	305
osa-MIR2102-p5_1ss12AG	LOC_Os06g05380.1	WRKY DNA-binding protein 72	91.4754	0	down	1471
osa-MIR2102-p5_1ss12AG	LOC_Os06g48500.1	-	91.4754	0	down	659
osa-MIR2102-p5_1ss12AG	LOC_Os09g31454.1	DNA-binding bromodomain-containing protein	91.4754	0	down	1259
osa-MIR2102-p5_1ss12AG	LOC_Os01g40690.1	Uncharacterised conserved protein UCP009193	91.4754	0	down	309
osa-MIR2102-p5_1ss12AG	LOC_Os01g14830.1	ribosomal protein L3 plastid	91.4754	0	down	201
osa-MIR2102-p5_1ss12AG	LOC_Os01g59190.1	-	91.4754	0	down	195
osa-MIR2102-p5_1ss12AG	LOC_Os09g34100.1	glyoxalase 2-4	91.4754	0	down	139
osa-MIR2102-p5_1ss12AG	LOC_Os03g02190.1	Protein kinase superfamily protein	91.4754	0	down	1044
osa-MIR2102-p5_1ss12AG	LOC_Os03g18150.1	Protein phosphatase 2C family protein	91.4754	0	down	445
osa-MIR2102-p5_1ss12AG	LOC_Os09g24690.1	Ribosomal protein L34e superfamily protein	91.4754	0	down	71
osa-MIR2102-p5_1ss12AG	LOC_Os03g58090.1	-	91.4754	0	down	633
osa-MIR2102-p5_1ss12AG	LOC_Os01g68790.1	glycine-rich RNA-binding protein 4	68.6065	0	down	820
osa-MIR2102-p5_1ss12AG	LOC_Os11g40590.1	Protein of unknown function (duplicated DUF1399)	60.9836	0	down	2748
osa-MIR2102-p5_1ss12AG	LOC_Os02g04700.1	Class II aminoacyl-tRNA and biotin synthetases superfamily protein	45.7377	0	down	275
osa-MIR2102-p5_1ss12AG	LOC_Os02g48900.1	Eukaryotic aspartyl protease family protein	45.7377	0	down	1135
osa-MIR2102-p5_1ss12AG	LOC_Os12g11830.1	-	45.7377	0	down	393
osa-MIR2102-p5_1ss12AG	LOC_Os03g51520.1	homolog of yeast FIP1 [V]	45.7377	0	down	433
osa-MIR2102-p5_1ss12AG	LOC_Os06g22660.1	-	45.7377	0	down	514
osa-MIR2102-p5_1ss12AG	LOC_Os06g06980.1	S-adenosyl-L-methionine-dependent methyltransferases superfamily protein	45.7377	0	down	96
osa-MIR2102-p5_1ss12AG	LOC_Os12g40570.1	WRKY DNA-binding protein 74	45.7377	0	down	250
osa-MIR2102-p5_1ss12AG	LOC_Os05g28760.1	-	45.7377	0	down	16
osa-MIR2102-p5_1ss12AG	LOC_Os02g03410.1	calcium-dependent protein kinase 16	45.7377	0	down	283
osa-MIR2102-p5_1ss12AG	LOC_Os06g36390.1	-	45.7377	0	down	386
osa-MIR2102-p5_1ss12AG	LOC_Os11g13970.1	HXXXD-type acyl-transferase family protein	45.7377	0	down	1060
osa-MIR2102-p5_1ss12AG	LOC_Os09g29940.1	O-fucosyltransferase family protein	45.7377	0	down	642
osa-MIR2102-p5_1ss12AG	LOC_Os11g44950.1	beta-xylosidase 2	45.7377	0	down	2230
osa-MIR2102-p5_1ss12AG	LOC_Os09g35810.1	NC domain-containing protein-related	45.7377	0	down	381
osa-MIR2102-p5_1ss12AG	LOC_Os06g01350.1	HXXXD-type acyl-transferase family protein	45.7377	0	down	1163
osa-MIR2102-p5_1ss12AG	LOC_Os03g22420.1	AAA-type ATPase family protein	45.7377	0	down	344
osa-MIR2102-p5_1ss12AG	LOC_Os05g14240.1	tonoplast intrinsic protein 4;1	45.7377	0	down	368
osa-MIR2102-p5_1ss12AG	LOC_Os09g23150.1	alpha/beta-Hydrolases superfamily protein	45.7377	0	down	267
osa-MIR2102-p5_1ss12AG	LOC_Os01g24030.1	acyl activating enzyme 1	45.7377	0	down	1546
osa-MIR2102-p5_1ss12AG	LOC_Os01g41900.1	myb-like transcription factor family protein	45.7377	0	down	400
osa-MIR2102-p5_1ss12AG	LOC_Os02g39560.1	Integrin-linked protein kinase family	45.7377	0	down	284
osa-MIR2102-p5_1ss12AG	LOC_Os10g37830.1	phloem protein 2-A13	45.7377	0	down	544
osa-MIR2102-p5_1ss12AG	LOC_Os03g22890.1	GTP-binding family protein	45.7377	0	down	241
osa-MIR2102-p5_1ss12AG	LOC_Os02g30624.1	Small nuclear ribonucleoprotein family protein	45.7377	0	down	108
osa-MIR2102-p5_1ss12AG	LOC_Os04g54590.1	-	45.7377	0	down	326
osa-MIR2102-p5_1ss12AG	LOC_Os04g33580.1	-	45.7377	0	down	585
osa-MIR2102-p5_1ss12AG	LOC_Os05g24000.1	Protein of unknown function (DUF3755)	45.7377	0	down	217
osa-MIR2102-p5_1ss12AG	LOC_Os06g45990.1	Sec14p-like phosphatidylinositol transfer family protein	45.7377	0	down	323
osa-MIR2102-p5_1ss12AG	LOC_Os01g59440.1	Leucine-rich repeat (LRR) family protein	45.7377	0	down	171
osa-MIR2102-p5_1ss12AG	LOC_Os06g10880.1	abscisic acid responsive elements-binding factor 2	30.4918	0	down	866
osa-MIR2102-p5_1ss12AG	LOC_Os05g49290.1	3-ketoacyl-CoA synthase 4	30.4918	0	down	336
osa-MIR2102-p5_1ss12AG	LOC_Os01g07810.1	Alba DNA/RNA-binding protein	30.4918	0	down	222
osa-MIR2102-p5_1ss12AG	LOC_Os01g72570.1	CRT (chloroquine-resistance transporter)-like transporter 1	30.4918	0	down	1851
osa-MIR2102-p5_1ss12AG	LOC_Os11g33120.1	respiratory burst oxidase homologue D	30.4918	0	down	1237
osa-MIR2102-p5_1ss12AG	LOC_Os03g48000.1	magnesium (Mg) transporter 10	30.4918	0	down	453
osa-MIR2102-p5_1ss12AG	LOC_Os09g38340.1	indeterminate(ID)-domain 7	30.4918	0	down	1720
osa-MIR2102-p5_1ss12AG	LOC_Os11g06020.1	BEL1-like homeodomain 1	22.8688	0	down	1964
osa-MIR2102-p5_1ss12AG	LOC_Os12g18729.1	ARM repeat superfamily protein	22.8688	0	down	307
osa-MIR2102-p5_1ss12AG	LOC_Os04g35520.1	stromal ascorbate peroxidase	22.8688	0	down	385
osa-MIR2102-p5_1ss12AG	LOC_Os06g50480.1	Basic-leucine zipper (bZIP) transcription factor family protein	18.2951	0	down	43
osa-MIR2102-p5_1ss12AG	LOC_Os03g61990.1	RNA-binding (RRM/RBD/RNP motifs) family protein with retrovirus zinc finger-like domain	18.2951	0	down	645
osa-MIR2102-p5_1ss12AG	LOC_Os04g51880.1	galacturonic acid kinase	15.2459	0	down	1407
osa-miR2106_L-3R+1	LOC_Os01g36790.1	cysteine-rich RLK (RECEPTOR-like protein kinase) 2	0	115.212	up	1220
osa-miR2106_L-3R+1	LOC_Os01g57073.1	Insulinase (Peptidase family M16) family protein	0	57.6061	up	818
osa-miR2106_L-3R+1	LOC_Os01g57082.1	Insulinase (Peptidase family M16) family protein	0	57.6061	up	686
osa-MIR2118e-p5_1ss13TA	LOC_Os07g41694.1	Leucine-rich repeat (LRR) family protein	0	115.212	up	1821
osa-MIR2118e-p5_1ss13TA	LOC_Os03g06680.1	Protein of unknown function (DUF506)	91.4754	0	down	1608
osa-MIR2118e-p5_1ss13TA	LOC_Os02g50960.1	Auxin efflux carrier family protein	91.4754	0	down	2109
osa-MIR2118e-p5_1ss13TA	LOC_Os04g01300.1	rhomboid protein-related	68.6065	0	down	1293
osa-MIR2118p-p3_1ss11TG	LOC_Os07g10770.1	Cellulose synthase family protein	91.4754	0	down	1518
osa-MIR2275a-p5_1ss2CT	LOC_Os05g39320.1	Thiamine pyrophosphate dependent pyruvate decarboxylase family protein	0	57.6061	up	1308
osa-MIR2275a-p5_1ss2CT	LOC_Os05g39310.1	Thiamine pyrophosphate dependent pyruvate decarboxylase family protein	0	57.6061	up	1308
osa-MIR2275a-p5_1ss2CT	LOC_Os07g27490.1	Regulator of chromosome condensation (RCC1) family protein	91.4754	0	down	1917
osa-miR2275d_R-1	LOC_Os06g08850.1	cyclic nucleotide-gated channel 17	0	57.6061	up	150
osa-miR2275d_R-1	LOC_Os01g41610.1	Mitochondrial ATP synthase subunit G protein	91.4754	0	down	251
osa-miR2863a	LOC_Os06g41710.1	Histidine kinase-, DNA gyrase B-, and HSP90-like ATPase family protein	0	115.212	up	2011
osa-MIR2863a-p3	LOC_Os04g52370.1	N-acetylglucosamine-1-phosphate uridylyltransferase 2	182.951	0	down	1557
osa-miR2863b	LOC_Os06g14040.1	NAD(P)-binding Rossmann-fold superfamily protein	91.4754	0	down	1380
osa-MIR2863c-p5	LOC_Os09g29890.1	phosphoinositide 4-kinase gamma 7	45.7377	0	down	1829
osa-miR2866	LOC_Os04g45670.1	SH3 domain-containing protein	91.4754	115.212	up	849
osa-miR2866	LOC_Os02g14770.1	phosphoenolpyruvate carboxylase 2	45.7377	0	down	3121
osa-MIR2873a-p5_1ss2TC	LOC_Os12g37760.1	NB-ARC domain-containing disease resistance protein	91.4754	0	down	3101
osa-MIR2873a-p5_1ss2TC	LOC_Os01g66110.1	S-adenosyl-L-methionine-dependent methyltransferases superfamily protein	45.7377	0	down	1596
osa-MIR2873b-p3	LOC_Os07g33480.1	cytochrome P450, family 716, subfamily A, polypeptide 1	30.4918	0	down	1606
osa-MIR2873c-p5_1ss8AT	LOC_Os03g63710.1	ARF-GAP domain 8	0	57.6061	up	1932
osa-MIR2879-p5_1ss18CT	LOC_Os09g36860.1	acyl carrier protein 2	914.754	115.212	down	527
osa-MIR2879-p5_1ss18CT	LOC_Os09g19890.1	-	45.7377	0	down	2148
osa-miR2905_L+2R-2	LOC_Os11g12740.1	Major facilitator superfamily protein	91.4754	0	down	2123
osa-MIR2905-p5_1ss7CA	LOC_Os02g12480.1	-	13.0679	0	down	3187
osa-miR319a-3p.2-3p_R+1	LOC_Os01g11550.1	TCP family transcription factor 4	91.4754	115.212	up	1664
osa-miR390-3p	LOC_Os09g27080.1	O-fucosyltransferase family protein	45.7377	0	down	2218
osa-miR393a	LOC_Os05g05800.1	F-box/RNI-like superfamily protein	182.951	460.849	up	1708
osa-miR393b-3p_R-1_1ss20AT	LOC_Os08g09860.1	Aldolase-type TIM barrel family protein	91.4754	0	down	328
osa-miR394	LOC_Os01g69940.1	Galactose oxidase/kelch repeat superfamily protein	365.902	230.425	down	1251
osa-miR395a_L-1R+1	LOC_Os03g53230.1	Pseudouridine synthase/archaeosine transglycosylase-like family protein	365.902	806.486	up	605
osa-miR395a_L-1R+1	LOC_Os10g35870.1	membrane-associated progesterone binding protein 3	91.4754	0	down	662
osa-miR395b_L-1R+1	LOC_Os07g31370.1	Ras-related small GTP-binding family protein	91.4754	0	down	617
osa-miR395b_L-1R-2	LOC_Os09g39440.1	uridine-ribohydrolase 1	0	57.6061	up	1104
osa-MIR395q-p5_1ss18CT	LOC_Os08g40150.1	AT hook motif DNA-binding family protein	45.7377	0	down	150
osa-miR396a-3p_R+1	LOC_Os08g45210.1	Peroxisomal membrane 22 kDa (Mpv17/PMP22) family protein	45.7377	0	down	827
osa-miR396a-5p_R-1	LOC_Os02g53690.1	growth-regulating factor 5	0	460.849	up	581
osa-miR396a-5p_R-1	LOC_Os11g35030.1	growth-regulating factor 2	0	115.212	up	880
osa-miR396a-5p_R-1	LOC_Os03g51970.1	growth-regulating factor 1	0	115.212	up	430
osa-miR396a-5p_R-1	LOC_Os03g47140.1	growth-regulating factor 2	274.426	115.212	down	958
osa-miR396a-5p_R-1	LOC_Os11g19810.1	Tudor/PWWP/MBT superfamily protein	45.7377	57.6061	up	1614
osa-miR396a-5p_R-1	LOC_Os12g29980.1	growth-regulating factor 2	91.4754	57.6061	down	785
osa-miR396a-5p_R-1	LOC_Os06g02560.1	growth-regulating factor 5	396.393	38.4041	down	616
osa-miR396a-5p_R-1	LOC_Os08g40230.1	Ribosomal protein S24/S35, mitochondrial	91.4754	0	down	596
osa-miR396a-5p_R-1	LOC_Os02g48080.1	S-locus lectin protein kinase family protein	91.4754	0	down	1135
osa-miR396a-5p_R-1	LOC_Os05g51510.1	homology to ABI1	91.4754	0	down	1088
osa-miR396a-5p_R-1	LOC_Os01g08560.1	Heat shock protein 70 (Hsp 70) family protein	45.7377	0	down	2006
osa-miR396f	LOC_Os02g53690.1	growth-regulating factor 5	0	460.849	up	581
osa-miR396f	LOC_Os03g51970.1	growth-regulating factor 1	0	115.212	up	430
osa-miR396f	LOC_Os11g35030.1	growth-regulating factor 2	0	115.212	up	880
osa-miR3979-3p_1ss19GT	LOC_Os08g38780.1	nuclear factor Y, subunit C2	0	115.212	up	60
osa-miR3979-5p_R+1	LOC_Os12g14070.1	chloroplast heat shock protein 70-2	274.426	0	down	1570
osa-miR3979-5p_R+1	LOC_Os01g39120.1	XB3 ortholog 1 in Arabidopsis thaliana	22.8688	0	down	91
osa-miR3979-5p_R+1	LOC_Os11g29600.1	XB3 ortholog 1 in Arabidopsis thaliana	22.8688	0	down	16
osa-miR3979-5p_R+1	LOC_Os05g02130.1	XB3 ortholog 1 in Arabidopsis thaliana	22.8688	0	down	957
osa-miR3979-5p_R+1	LOC_Os10g32780.1	XB3 ortholog 1 in Arabidopsis thaliana	22.8688	0	down	91
osa-MIR397b-p5	LOC_Os01g61160.1	laccase 12	0	345.637	up	791
osa-miR399d	LOC_Os05g48390.1	phosphate 2	0	115.212	up	832
osa-miR399i_R-2	LOC_Os02g13960.1	plant U-box 17	91.4754	0	down	2201
osa-miR399i_R-2	LOC_Os07g24190.1	cellulose synthase 6	60.9836	0	down	3468
osa-miR408-3p_L-1R+1	LOC_Os03g50160.1	plantacyanin	0	115.212	up	127
osa-MIR417-p5_1ss2TA	LOC_Os02g14290.1	scramblase-related	91.4754	115.212	up	991
osa-miR439a_L-2R+1	LOC_Os03g39129.1	FRIGIDA-like protein	91.4754	0	down	361
osa-miR439a_L-2R+1	LOC_Os01g57910.1	RNA-binding KH domain-containing protein	45.7377	0	down	91
osa-miR439a_L-2R+1	LOC_Os03g02420.1	RNA-binding KH domain-containing protein	45.7377	0	down	203
osa-MIR440-p5	LOC_Os01g36070.1	Nodulin MtN3 family protein	182.951	0	down	662
osa-miR5072_L-4	LOC_Os05g07050.1	Pre-mRNA-processing-splicing factor	45.7377	0	down	5043
osa-MIR5075-p5	LOC_Os07g03590.1	CAP (Cysteine-rich secretory proteins, Antigen 5, and Pathogenesis-related 1 protein) superfamily protein	274.426	115.212	down	346
osa-MIR5075-p5	LOC_Os07g03377.1	CAP (Cysteine-rich secretory proteins, Antigen 5, and Pathogenesis-related 1 protein) superfamily protein	274.426	115.212	down	214
osa-MIR5075-p5	LOC_Os07g03288.1	CAP (Cysteine-rich secretory proteins, Antigen 5, and Pathogenesis-related 1 protein) superfamily protein	274.426	115.212	down	214
osa-MIR5075-p5	LOC_Os07g03467.1	CAP (Cysteine-rich secretory proteins, Antigen 5, and Pathogenesis-related 1 protein) superfamily protein	274.426	115.212	down	349
osa-MIR5075-p5	LOC_Os07g28890.1	basic helix-loop-helix (bHLH) DNA-binding superfamily protein	274.426	0	down	700
osa-MIR5075-p5	LOC_Os03g01700.1	Divalent ion symporter	228.688	0	down	1408
osa-MIR5075-p5	LOC_Os05g19150.1	alpha/beta-Hydrolases superfamily protein	91.4754	0	down	461
osa-MIR5076-p3_1ss14CG	LOC_Os01g66360.1	Nucleotide-diphospho-sugar transferases superfamily protein	0	230.425	up	1082
osa-MIR5076-p3_1ss14CG	LOC_Os04g41950.1	LETM1-like protein	182.951	115.212	down	2186
osa-MIR5076-p3_1ss14CG	LOC_Os03g19436.1	-	274.426	0	down	469
osa-MIR5076-p3_1ss14CG	LOC_Os08g25720.1	Phosphofructokinase family protein	182.951	0	down	2234
osa-MIR5076-p3_1ss14CG	LOC_Os11g11100.1	Basic-leucine zipper (bZIP) transcription factor family protein	182.951	0	down	964
osa-MIR5076-p3_1ss14CG	LOC_Os02g09920.1	methyl-CPG-binding domain 9	91.4754	0	down	1302
osa-MIR5076-p3_1ss14CG	LOC_Os05g38810.1	Tudor/PWWP/MBT superfamily protein	91.4754	0	down	1461
osa-MIR5076-p3_1ss14CG	LOC_Os08g39090.1	CBF1-interacting co-repressor CIR, N-terminal;Pre-mRNA splicing factor	91.4754	0	down	846
osa-MIR5076-p3_1ss14CG	LOC_Os04g52770.1	phytochrome interacting factor 3-like 5	91.4754	0	down	1384
osa-MIR5076-p3_1ss14CG	LOC_Os01g15310.1	Small nuclear ribonucleoprotein family protein	91.4754	0	down	698
osa-MIR5083-p3	LOC_Os02g11980.1	Leucine-rich repeat protein kinase family protein	30.4918	0	down	3002
osa-miR5143a_L-5R+1	LOC_Os03g60740.1	NAD(P)-binding Rossmann-fold superfamily protein	0	115.212	up	295
osa-MIR5143a-p5	LOC_Os07g02810.1	SKU5 similar 17	91.4754	0	down	1994
osa-miR5144-3p_L-1R+1	LOC_Os06g12100.1	Mitochondrial transcription termination factor family protein	91.4754	0	down	1009
osa-miR5150-3p_L-1R+1	LOC_Os05g51500.1	eukaryotic translation initiation factor 2 (eIF-2) family protein	182.951	230.425	up	472
osa-MIR5153-p3_1ss1AT	LOC_Os02g34950.1	P-loop containing nucleoside triphosphate hydrolases superfamily protein	0	28.8031	up	1366
osa-MIR5154-p3_1ss8AG	LOC_Os03g51000.1	Dihydroxyacetone kinase	30.4918	0	down	1857
osa-MIR5161-p5_1ss6AC	LOC_Os02g05810.1	-	0	115.212	up	1401
osa-MIR5161-p5_1ss6AC	LOC_Os03g18030.1	2-oxoglutarate (2OG) and Fe(II)-dependent oxygenase superfamily protein	0	115.212	up	1686
osa-MIR5161-p5_1ss6AC	LOC_Os02g09990.1	-	0	115.212	up	967
osa-MIR5161-p5_1ss6AC	LOC_Os10g41999.1	-	91.4754	0	down	690
osa-miR528-5p	LOC_Os07g38290.1	Cupredoxin superfamily protein	4116.39	4723.7	up	538
osa-miR529a_L+1	LOC_Os02g55890.1	Inorganic H pyrophosphatase family protein	91.4754	0	down	145
osa-miR529a_L+1	LOC_Os03g07530.1	Galactose oxidase/kelch repeat superfamily protein	60.9836	0	down	208
osa-miR529a_L+1	LOC_Os12g04010.1	-	45.7377	0	down	851
osa-miR529a_L+1	LOC_Os11g04200.1	-	45.7377	0	down	832
osa-MIR5337a-p3_1ss16GC	LOC_Os04g41470.1	IBR domain-containing protein	0	57.6061	up	1103
osa-miR535-3p	LOC_Os06g41770.1	basic region/leucine zipper motif 60	0	115.212	up	527
osa-MIR5506-p3_1ss18TG	LOC_Os02g43660.1	Cupredoxin superfamily protein	91.4754	0	down	669
osa-MIR5506-p3_1ss18TG	LOC_Os10g39620.1	ubiquitin family protein	15.2459	0	down	1685
osa-MIR5512a-p5	LOC_Os01g16110.1	LA RNA-binding protein	0	115.212	up	1872
osa-miR5513	LOC_Os05g51000.1	-	22.8688	0	down	1457
osa-MIR5515-p3_1ss8AT	LOC_Os12g43640.1	Leucine-rich receptor-like protein kinase family protein	182.951	0	down	3203
osa-MIR5529-p5_1ss8AG	LOC_Os05g48930.1	Thioredoxin superfamily protein	0	115.212	up	535
osa-MIR5529-p5_1ss8AG	LOC_Os11g25560.1	basic helix-loop-helix (bHLH) DNA-binding superfamily protein	91.4754	0	down	1116
osa-MIR5529-p5_1ss8AG	LOC_Os01g11340.1	cytochrome P450, family 710, subfamily A, polypeptide 1	91.4754	0	down	1694
osa-MIR5535-p5_1ss11TG	LOC_Os02g41650.1	PHE ammonia lyase 1	3598.03	268.829	down	2333
osa-MIR5535-p5_1ss11TG	LOC_Os04g20220.1	Translation elongation factor EF1A/initiation factor IF2gamma family protein	0	230.425	up	1652
osa-MIR5535-p5_1ss11TG	LOC_Os03g52010.1	alpha/beta-Hydrolases superfamily protein	0	230.425	up	262
osa-MIR5535-p5_1ss11TG	LOC_Os06g48940.1	arabinose kinase	0	115.212	up	1423
osa-MIR5535-p5_1ss11TG	LOC_Os02g02890.1	Cyclophilin-like peptidyl-prolyl cis-trans isomerase family protein	91.4754	115.212	up	43
osa-MIR5535-p5_1ss11TG	LOC_Os10g25130.1	alanine aminotransferase 2	182.951	115.212	down	1847
osa-MIR5535-p5_1ss11TG	LOC_Os01g66120.1	NAC (No Apical Meristem) domain transcriptional regulator superfamily protein	320.164	115.212	down	1080
osa-MIR5535-p5_1ss11TG	LOC_Os02g09170.1	sucrose phosphate synthase 2F	0	57.6061	up	3105
osa-MIR5535-p5_1ss11TG	LOC_Os01g65920.1	F-box/RNI-like superfamily protein	0	57.6061	up	32
osa-MIR5535-p5_1ss11TG	LOC_Os04g36890.1	FKBP-like peptidyl-prolyl cis-trans isomerase family protein	91.4754	57.6061	down	1171
osa-MIR5535-p5_1ss11TG	LOC_Os01g12480.1	-	182.951	0	down	467
osa-MIR5535-p5_1ss11TG	LOC_Os02g05440.1	double-stranded DNA binding	182.951	0	down	1056
osa-MIR5535-p5_1ss11TG	LOC_Os01g56660.1	-	91.4754	0	down	950
osa-MIR5535-p5_1ss11TG	LOC_Os01g40110.1	zinc ion binding	91.4754	0	down	756
osa-MIR5535-p5_1ss11TG	LOC_Os08g41780.1	Myzus persicae-induced lipase 1	91.4754	0	down	1425
osa-MIR5535-p5_1ss11TG	LOC_Os08g23180.1	FASCICLIN-like arabinogalactan 2	91.4754	0	down	1699
osa-MIR5535-p5_1ss11TG	LOC_Os06g16430.1	SMAD/FHA domain-containing protein	91.4754	0	down	2308
osa-MIR5535-p5_1ss11TG	LOC_Os04g55730.1	alpha-N-acetylglucosaminidase family / NAGLU family	91.4754	0	down	2319
osa-MIR5535-p5_1ss11TG	LOC_Os02g14120.1	Leucine-rich repeat protein kinase family protein	91.4754	0	down	2050
osa-MIR5535-p5_1ss11TG	LOC_Os02g57640.1	binding to TOMV RNA 1L (long form)	91.4754	0	down	780
osa-MIR5535-p5_1ss11TG	LOC_Os12g32230.1	cofactor of nitrate reductase and xanthine dehydrogenase 2	45.7377	0	down	1479
osa-MIR5535-p5_1ss11TG	LOC_Os03g54150.1	Chaperone DnaJ-domain superfamily protein	45.7377	0	down	2012
osa-MIR5535-p5_1ss11TG	LOC_Os10g28510.1	-	22.8688	0	down	1531
osa-MIR5535-p5_1ss11TG	LOC_Os06g08530.1	ubiquitin-specific protease 23	18.2951	0	down	44
osa-MIR5540-p5_1ss18GT	LOC_Os03g24900.1	DHHC-type zinc finger family protein	0	115.212	up	1296
osa-MIR5540-p5_1ss18GT	LOC_Os02g41680.1	PHE ammonia lyase 1	60.9836	0	down	1396
osa-MIR5540-p5_1ss18GT	LOC_Os05g35290.1	PHE ammonia lyase 1	45.7377	0	down	1399
osa-MIR5540-p5_1ss18GT	LOC_Os04g43800.1	PHE ammonia lyase 1	15.2459	0	down	1402
osa-MIR5805-p5_1ss16AG	LOC_Os04g30430.1	Nuclear transport factor 2 (NTF2) family protein with RNA binding (RRM-RBD-RNP motifs) domain	0	115.212	up	893
osa-MIR5805-p5_1ss16AG	LOC_Os02g10130.1	Tubulin binding cofactor C domain-containing protein	91.4754	0	down	914
osa-MIR5807-p3	LOC_Os01g59990.1	ribosomal protein L24	54.8852	0	down	260
osa-MIR5810-p3_1ss11GA	LOC_Os08g01760.1	GroES-like zinc-binding alcohol dehydrogenase family protein	640.328	345.637	down	1059
osa-MIR5810-p3_1ss11GA	LOC_Os02g35910.1	Protein phosphatase 2C family protein	91.4754	0	down	1224
osa-MIR5810-p3_1ss11GA	LOC_Os01g19470.1	Carbohydrate-binding-like fold	91.4754	0	down	3336
osa-MIR5810-p3_1ss11GA	LOC_Os09g07510.1	protein phosphatase 2A subunit A2	30.4918	0	down	239
osa-MIR5823-p5	LOC_Os06g45860.1	molybdenum cofactor sulfurase (LOS5) (ABA3)	91.4754	0	down	3094
osa-MIR5833-p5_1ss2GT	LOC_Os01g52390.1	Hyaluronan / mRNA binding family	1555.08	460.849	down	1165
osa-MIR5833-p5_1ss2GT	LOC_Os02g43850.1	alpha/beta-Hydrolases superfamily protein	54.8852	0	down	1336
osa-MIR5833-p5_1ss2GT	LOC_Os02g04250.1	Glycosyltransferase family 61 protein	45.7377	0	down	1323
osa-MIR6250-p5	LOC_Os02g15700.1	-	0	115.212	up	639
osa-MIR6250-p5	LOC_Os03g54890.1	Ribosomal protein L13 family protein	91.4754	76.8082	down	379
osa-MIR6250-p5	LOC_Os03g54860.1	Ribosomal protein L13 family protein	91.4754	76.8082	down	373
osa-MIR6250-p5	LOC_Os10g38870.1	Heavy metal transport/detoxification superfamily protein	274.426	0	down	312
osa-MIR6250-p5	LOC_Os03g14580.1	-	91.4754	0	down	344
osa-MIR6250-p5	LOC_Os06g46250.1	-	91.4754	0	down	1848
osa-MIR6250-p5	LOC_Os05g37410.1	HhH-GPD base excision DNA repair family protein	91.4754	0	down	4652
osa-MIR6250-p5	LOC_Os01g31110.1	RNA-binding CRS1 / YhbY (CRM) domain-containing protein	91.4754	0	down	1108
osa-MIR6250-p5	LOC_Os05g01530.1	-	91.4754	0	down	187
osa-MIR6250-p5	LOC_Os06g11170.1	C2H2 and C2HC zinc fingers superfamily protein	91.4754	0	down	733
osa-MIR6250-p5	LOC_Os01g22500.1	-	91.4754	0	down	482
osa-MIR6250-p5	LOC_Os05g37350.1	demeter-like 1	91.4754	0	down	4736
osa-MIR6253-p3	LOC_Os11g41600.1	-	0	345.637	up	265
osa-MIR7693-p3_1ss22CT	LOC_Os01g34780.1	pre-mRNA-processing protein 40A	320.164	172.818	down	792
osa-MIR7693-p5	LOC_Os03g30000.1	galacturonosyltransferase 11	91.4754	0	down	205
osa-MIR7693-p5	LOC_Os05g45090.1	UDP-glucosyl transferase 88A1	45.7377	0	down	1209
osa-miR810a_R-1	LOC_Os09g36190.1	galacturonosyltransferase 1	0	38.4041	up	1840
osa-MIR814c-p3	LOC_Os12g01510.1	Leucine-rich repeat protein kinase family protein	22.8688	0	down	2123
osa-MIR814c-p5_1ss23AT	LOC_Os06g37610.1	S-adenosyl-L-methionine-dependent methyltransferases superfamily protein	45.7377	0	down	1323
osa-MIR818d-p3_1ss8GA	LOC_Os08g36030.1	Family of unknown function (DUF716)	91.4754	0	down	1035
osa-MIR818d-p3_1ss8GA	LOC_Os02g02980.1	MATE efflux family protein	91.4754	0	down	1949
osa-miR820a_R+1	LOC_Os10g29620.1	Protein kinase superfamily protein	182.951	0	down	890
osa-MIR827-p5	LOC_Os01g55240.1	gibberellin 2-oxidase	91.4754	230.425	up	1149
PC-3p-15252_129	LOC_Os07g25002.1	Ribosomal protein S7p/S5e family protein	182.951	115.212	down	535
PC-3p-15252_129	LOC_Os08g18110.1	alpha-soluble NSF attachment protein 2	45.7377	57.6061	up	785
PC-3p-168799_7	LOC_Os03g24380.1	glutathione peroxidase 4	91.4754	0	down	109
PC-3p-2327085_1	LOC_Os10g35110.1	alpha-galactosidase 2	152.459	0	down	957
PC-3p-238225_5	LOC_Os02g02320.1	SERINE CARBOXYPEPTIDASE-LIKE 49	0	115.212	up	826
PC-3p-238225_5	LOC_Os12g26290.1	Peroxidase superfamily protein	15.2459	19.202	up	1631
PC-3p-238225_5	LOC_Os01g70390.1	Protein of unknown function (DUF3754)	91.4754	0	down	1721
PC-3p-238225_5	LOC_Os05g01480.1	RAB GTPase 11C	91.4754	0	down	335
PC-3p-238225_5	LOC_Os08g14660.1	SET domain-containing protein	91.4754	0	down	869
PC-3p-499237_2	LOC_Os05g43280.1	TRAF-like superfamily protein	0	115.212	up	2664
PC-3p-814712_2	LOC_Os05g03610.1	phospholipase C 2	274.426	0	down	2262
PC-3p-814712_2	LOC_Os08g08160.1	basic helix-loop-helix (bHLH) DNA-binding superfamily protein	30.4918	0	down	1524
PC-3p-814712_2	LOC_Os03g39610.1	photosystem II light harvesting complex gene 2.1	30.4918	0	down	1485
PC-3p-886332_2	LOC_Os11g01154.1	Polyketide synthase, enoylreductase family protein	30.4918	0	down	1517
PC-3p-886332_2	LOC_Os12g01160.1	Polyketide synthase, enoylreductase family protein	30.4918	0	down	955
PC-5p-139139_9	LOC_Os08g41340.1	RAB GTPase homolog A5D	365.902	0	down	769
PC-5p-220064_5	LOC_Os02g10010.1	-	137.213	0	down	1161
PC-5p-2684523_1	LOC_Os11g03500.1	MATE efflux family protein	45.7377	0	down	1328
PC-5p-2684523_1	LOC_Os12g03260.1	MATE efflux family protein	45.7377	0	down	1418
PC-5p-372253_3	LOC_Os12g08090.1	amino acid permease 2	91.4754	115.212	up	1646
PC-5p-481254_2	LOC_Os01g01295.1	-	0	115.212	up	1302
PC-5p-481254_2	LOC_Os04g47220.1	plasma membrane intrinsic protein 1;4	91.4754	0	down	1101
PC-5p-655353_2	LOC_Os01g73560.1	Leucine-rich repeat (LRR) family protein	0	115.212	up	843
PC-5p-84696_16	LOC_Os06g10520.1	pantothenate kinase 2	0	115.212	up	2162
PC-5p-847037_2	LOC_Os09g37520.1	Protein of unknown function (DUF630 and DUF632)	91.4754	0	down	3592
PC-5p-883600_2	LOC_Os01g73310.1	actin 7	91.4754	0	down	324
ppe-miR482c-5p_R+1	LOC_Os02g49270.1	S-adenosyl-L-methionine-dependent methyltransferases superfamily protein	91.4754	345.637	up	1776
ppt-miR1074_L-1R-2_1ss2GT	LOC_Os08g39350.1	PLC-like phosphodiesterase family protein	91.4754	0	down	994
ppt-miR1074_L-1R-2_1ss2GT	LOC_Os09g26880.1	aldehyde dehydrogenase 7B4	30.4918	0	down	418
ppt-miR894_L-3R+1	LOC_Os10g02380.1	NAD(P)-linked oxidoreductase superfamily protein	914.754	691.274	down	624
ppt-miR894_L-3R+1	LOC_Os12g37980.1	Leucine-rich repeat transmembrane protein kinase protein	91.4754	0	down	2614
ppt-miR894_L-3R+1	LOC_Os03g07150.1	protein phosphatase 2A-3	45.7377	0	down	1086
ppt-miR894_L-3R+1	LOC_Os06g40940.1	glycine decarboxylase P-protein 1	22.8688	0	down	638
ptc-miR6476a_R-1_1ss8AG	LOC_Os07g25460.1	Ankyrin repeat family protein	91.4754	0	down	2137
sbi-miR6230-5p_R-1_1ss19GT	LOC_Os04g42270.1	ribosomal protein L23AB	1143.44	230.425	down	214
sly-miR5304_L-1R-2_1ss10CA	LOC_Os03g51030.1	phytochrome A	60.9836	0	down	2347
sly-miR5304_L-1R-2_1ss10CA	LOC_Os06g05660.1	nucleosome assembly protein 1;2	54.8852	0	down	1313
stu-miR7996a_L-2R-4_1ss9CG	LOC_Os06g23460.1	RNA-binding KH domain-containing protein	91.4754	0	down	2287
tae-MIR1120-p5_1ss9CT	LOC_Os01g15970.1	-	91.4754	0	down	767
tae-MIR1120-p5_1ss9CT	LOC_Os10g13694.1	-	30.4918	0	down	2474
tae-miR1133_L-3R-1_1ss19GA	LOC_Os01g01710.1	1-deoxy-D-xylulose 5-phosphate reductoisomerase	274.426	230.425	down	1593
tae-miR1133_L-3R-1_1ss19GA	LOC_Os02g40870.1	phosphatidylinositolglycan synthase family protein	45.7377	57.6061	up	1475
tae-miR1133_L-3R-1_1ss19GA	LOC_Os02g01790.1	-	45.7377	0	down	1503
