# Supplementary material for: Integration Analysis of Small RNA and Degradome Sequencing Reveals MicroRNAs Responsive to Dickeya zeae in Resistant Rice
Source: Int J Mol Sci. 2019 Jan 8;20(1):222. doi: 10.3390/ijms20010222 (PMC6337123; doi:10.3390/ijms20010222)
Supplement: Supplementary file 1 [file ijms-20-00222-s001.zip › Table S6.xlsx]

## Sheet: Sheet1
	Table S6. A list of 29 miRNAs detected by degradome sequencing analysis.
NO.	miR_name	Transcript	Transcript Annotation	T0h_TPB	T6-48h_TPB	Up/down	Cleavage Site
1	osa-miR156a-p3	LOC_Os08g04180.1	tryptophan synthase beta-subunit 2	91.4754	115.212	up	1113
2	osa-miR159a.1_R-3	LOC_Os11g05540.1	Rho GTPase activating protein with PAK-box/P21-Rho-binding domain	0	115.212	up	135
3	osa-miR159f_R-1	LOC_Os11g05540.1	Rho GTPase activating protein with PAK-box/P21-Rho-binding domain	0	115.212	up	135
4	osa-miR164d	LOC_Os02g36880.4	NAC domain containing protein 100	45.7377	115.212	up	945
	osa-miR164d	LOC_Os02g36880.1	NAC domain containing protein 100	45.7377	115.212	up	852
	osa-miR164d	LOC_Os02g36880.2	NAC domain containing protein 100	45.7377	115.212	up	948
	osa-miR164d	LOC_Os02g36880.3	NAC domain containing protein 100	45.7377	115.212	up	846
5	osa-miR167g-p3	LOC_Os09g08390.1	Sec14p-like phosphatidylinositol transfer family protein	0	28.8031	up	371
	osa-miR167g-p3	LOC_Os09g08390.4	Sec14p-like phosphatidylinositol transfer family protein	0	28.8031	up	371
	osa-miR167g-p3	LOC_Os09g08390.3	Sec14p-like phosphatidylinositol transfer family protein	0	28.8031	up	371
	osa-miR167g-p3	LOC_Os09g08390.5	Sec14p-like phosphatidylinositol transfer family protein	0	28.8031	up	371
6	osa-miR1862d-p5	LOC_Os11g38010.1	TPX2 (targeting protein for Xklp2) protein family	0	115.212	up	1749
7	osa-miR2106_L-3R+1	LOC_Os01g36790.1	cysteine-rich RLK (RECEPTOR-like protein kinase) 2	0	115.212	up	1220
	osa-miR2106_L-3R+1	LOC_Os01g57073.1	Insulinase (Peptidase family M16) family protein	0	57.6061	up	818
	osa-miR2106_L-3R+1	LOC_Os01g57082.1	Insulinase (Peptidase family M16) family protein	0	57.6061	up	686
8	osa-miR2118e-p5_1ss13TA	LOC_Os07g41694.1	Leucine-rich repeat (LRR) family protein	0	115.212	up	1821
9	osa-miR319a-3p.2-3p_R+1	LOC_Os01g11550.1	TCP family transcription factor 4	91.4754	115.212	up	1664
	osa-miR393a	LOC_Os05g05800.1	F-box/RNI-like superfamily protein	182.951	460.849	up	1708
10	osa-miR396f	LOC_Os02g53690.1	growth-regulating factor 5	0	460.849	up	581
	osa-miR396f	LOC_Os03g51970.1	growth-regulating factor 1	0	115.212	up	430
	osa-miR396f	LOC_Os11g35030.2	growth-regulating factor 2	0	115.212	up	1567
	osa-miR396f	LOC_Os11g35030.1	growth-regulating factor 2	0	115.212	up	880
11	osa-miR3979-3p_1ss19GT	LOC_Os08g38780.1	nuclear factor Y, subunit C2	0	115.212	up	60
	osa-miR397b-p5	LOC_Os01g61160.1	laccase 12	0	345.637	up	791
12	osa-miR827-p5	LOC_Os01g55240.1	gibberellin 2-oxidase	91.4754	230.425	up	1149
13	osa-miR1425-5p	LOC_Os10g35230.1	Tetratricopeptide repeat (TPR)-like superfamily protein	91.4754	0	down	1448
	osa-miR1425-5p	LOC_Os10g35436.1	rna processing factor 2	640.328	345.637	down	1319
	osa-miR1425-5p	LOC_Os10g35240.1	rna processing factor 2	228.688	0	down	1307
	osa-miR1425-5p	LOC_Os10g35240.2	rna processing factor 2	228.688	0	down	1310
14	osa-miR1428e-3p	LOC_Os03g17980.2	SNF1 kinase homolog 10	91.4754	0	down	1270
	osa-miR1428e-3p	LOC_Os03g17980.1	SNF1 kinase homolog 10	91.4754	0	down	2288
15	osa-miR156a	LOC_Os08g41940.1	Squamosa promoter-binding protein-like (SBP domain) transcription factor family protein	457.377	0	down	1064
	osa-miR156a	LOC_Os01g69830.1	Squamosa promoter-binding protein-like (SBP domain) transcription factor family protein	182.951	115.212	down	1163
	osa-miR156a	LOC_Os02g04680.1	squamosa promoter binding protein-like 2	457.377	57.6061	down	1975
	osa-miR156a	LOC_Os02g04680.2	squamosa promoter binding protein-like 2	457.377	57.6061	down	1972
	osa-miR156a	LOC_Os11g30370.1	Squamosa promoter-binding protein-like (SBP domain) transcription factor family protein	91.4754	0	down	1101
	osa-miR156a	LOC_Os09g31438.1	squamosa promoter binding protein-like 9	91.4754	0	down	819
	osa-miR156a	LOC_Os06g49010.2	squamosa promoter binding protein-like 2	45.7377	0	down	1504
	osa-miR156a	LOC_Os02g07780.1	squamosa promoter binding protein-like 2	45.7377	0	down	997
	osa-miR156a	LOC_Os06g49010.4	squamosa promoter binding protein-like 2	45.7377	0	down	1648
	osa-miR156a	LOC_Os02g07780.2	squamosa promoter binding protein-like 2	45.7377	0	down	2231
	osa-miR156a	LOC_Os06g49010.1	squamosa promoter binding protein-like 2	45.7377	0	down	1696
	osa-miR156a	LOC_Os06g49010.5	squamosa promoter binding protein-like 2	45.7377	0	down	2028
	osa-miR156a	LOC_Os06g49010.6	squamosa promoter binding protein-like 2	45.7377	0	down	1852
	osa-miR156a	LOC_Os06g49010.3	squamosa promoter binding protein-like 2	45.7377	0	down	1449
	osa-miR156a	LOC_Os06g45310.1	squamosa promoter-like 11	274.426	115.212	down	864
16	osa-miR156d-p3	LOC_Os06g40590.1	-	91.4754	0	down	1373
17	osa-miR156j-3p	LOC_Os12g09580.1	XS domain-containing protein / XS zinc finger domain-containing protein-related	91.4754	0	down	1616
	osa-miR159a.1_R-3	LOC_Os01g59660.3	myb domain protein 33	411.639	288.031	down	1269
	osa-miR159a.1_R-3	LOC_Os01g59660.4	myb domain protein 65	411.639	288.031	down	1191
	osa-miR159a.1_R-3	LOC_Os01g59660.1	myb domain protein 33	411.639	288.031	down	1271
	osa-miR159a.1_R-3	LOC_Os01g59660.2	myb domain protein 33	411.639	288.031	down	1359
	osa-miR159a.1_R-3	LOC_Os10g05230.2	RING/U-box superfamily protein	274.426	0	down	346
	osa-miR159a.1_R-3	LOC_Os12g10740.1	Leucine-rich repeat protein kinase family protein	182.951	0	down	1219
	osa-miR159a.1_R-3	LOC_Os06g40330.1	myb domain protein 65	182.951	0	down	1429
	osa-miR159a.1_R-3	LOC_Os02g01590.2	Glycosyl hydrolases family 32 protein	45.7377	0	down	1822
	osa-miR159a.1_R-3	LOC_Os02g01590.1	Glycosyl hydrolases family 32 protein	45.7377	0	down	2333
	osa-miR159a.1_R-3	LOC_Os01g47530.1	MAP kinase 20	68.6065	28.8031	down	2442
	osa-miR159a.1_R-3	LOC_Os01g47530.2	MAP kinase 20	68.6065	28.8031	down	1808
	osa-miR159a.1_R-3	LOC_Os01g47530.4	MAP kinase 20	68.6065	28.8031	down	2365
	osa-miR159a.1_R-3	LOC_Os01g47530.3	MAP kinase 20	68.6065	28.8031	down	1694
	osa-miR159f_R-1	LOC_Os01g59660.1	myb domain protein 33	411.639	288.031	down	1271
	osa-miR159f_R-1	LOC_Os01g59660.3	myb domain protein 33	411.639	288.031	down	1269
	osa-miR159f_R-1	LOC_Os01g59660.2	myb domain protein 33	411.639	288.031	down	1359
	osa-miR159f_R-1	LOC_Os01g59660.4	myb domain protein 65	411.639	288.031	down	1191
	osa-miR159f_R-1	LOC_Os10g05230.2	RING/U-box superfamily protein	274.426	0	down	346
	osa-miR159f_R-1	LOC_Os06g40330.1	myb domain protein 65	182.951	0	down	1429
	osa-miR159f_R-1	LOC_Os11g38440.1	NB-ARC domain-containing disease resistance protein	91.4754	0	down	3382
	osa-miR159f_R-1	LOC_Os01g47530.3	MAP kinase 20	68.6065	28.8031	down	1694
	osa-miR159f_R-1	LOC_Os01g47530.4	MAP kinase 20	68.6065	28.8031	down	2365
	osa-miR159f_R-1	LOC_Os01g47530.1	MAP kinase 20	68.6065	28.8031	down	2442
	osa-miR159f_R-1	LOC_Os01g47530.2	MAP kinase 20	68.6065	28.8031	down	1808
	osa-miR164d	LOC_Os04g38720.1	NAC domain containing protein 80	457.377	0	down	811
	osa-miR164d	LOC_Os06g46270.1	NAC domain containing protein 1	1463.61	230.425	down	965
	osa-miR164d	LOC_Os12g05260.1	PHYTOSULFOKINE 3 PRECURSOR	182.951	0	down	213
	osa-miR164d	LOC_Os08g10080.1	NAC domain containing protein 1	91.4754	0	down	783
	osa-miR164d	LOC_Os12g41680.1	NAC domain containing protein 1	548.852	230.425	down	922
18	osa-miR166a-3p	LOC_Os12g41860.1	Homeobox-leucine zipper family protein / lipid-binding START domain-containing protein	640.328	76.8082	down	888
	osa-miR166a-3p	LOC_Os03g43930.1	Homeobox-leucine zipper family protein / lipid-binding START domain-containing protein	548.852	76.8082	down	966
	osa-miR166a-3p	LOC_Os03g43930.2	Homeobox-leucine zipper family protein / lipid-binding START domain-containing protein	548.852	76.8082	down	966
	osa-miR166a-3p	LOC_Os10g33960.4	Homeobox-leucine zipper family protein / lipid-binding START domain-containing protein	922.377	249.627	down	935
	osa-miR166a-3p	LOC_Os10g33960.1	Homeobox-leucine zipper family protein / lipid-binding START domain-containing protein	922.377	249.627	down	935
	osa-miR166a-3p	LOC_Os10g33960.3	Homeobox-leucine zipper family protein / lipid-binding START domain-containing protein	922.377	249.627	down	935
	osa-miR166a-3p	LOC_Os10g33960.2	Homeobox-leucine zipper family protein / lipid-binding START domain-containing protein	922.377	249.627	down	707
	osa-miR166a-3p	LOC_Os03g01890.1	Homeobox-leucine zipper family protein / lipid-binding START domain-containing protein	899.508	249.627	down	1100
	osa-miR166a-3p	LOC_Os03g01890.2	Homeobox-leucine zipper family protein / lipid-binding START domain-containing protein	899.508	249.627	down	1100
19	osa-miR166g-3p_R-2	LOC_Os03g43930.1	Homeobox-leucine zipper family protein / lipid-binding START domain-containing protein	548.852	76.8082	down	966
	osa-miR166g-3p_R-2	LOC_Os12g41860.1	Homeobox-leucine zipper family protein / lipid-binding START domain-containing protein	640.328	76.8082	down	888
	osa-miR166g-3p_R-2	LOC_Os03g43930.2	Homeobox-leucine zipper family protein / lipid-binding START domain-containing protein	548.852	76.8082	down	966
	osa-miR166g-3p_R-2	LOC_Os10g33960.1	Homeobox-leucine zipper family protein / lipid-binding START domain-containing protein	922.377	249.627	down	935
	osa-miR166g-3p_R-2	LOC_Os10g33960.2	Homeobox-leucine zipper family protein / lipid-binding START domain-containing protein	922.377	249.627	down	707
	osa-miR166g-3p_R-2	LOC_Os10g33960.4	Homeobox-leucine zipper family protein / lipid-binding START domain-containing protein	922.377	249.627	down	935
	osa-miR166g-3p_R-2	LOC_Os10g33960.3	Homeobox-leucine zipper family protein / lipid-binding START domain-containing protein	922.377	249.627	down	935
	osa-miR166g-3p_R-2	LOC_Os03g01890.2	Homeobox-leucine zipper family protein / lipid-binding START domain-containing protein	899.508	249.627	down	1100
	osa-miR166g-3p_R-2	LOC_Os03g01890.1	Homeobox-leucine zipper family protein / lipid-binding START domain-containing protein	899.508	249.627	down	1100
20	osa-miR166i-3p_L+2R-2	LOC_Os02g52390.1	presequence protease 1	91.4754	0	down	1812
21	osa-miR166m_R-1	LOC_Os12g41860.1	Homeobox-leucine zipper family protein / lipid-binding START domain-containing protein	640.328	76.8082	down	888
	osa-miR166m_R-1	LOC_Os03g43930.2	Homeobox-leucine zipper family protein / lipid-binding START domain-containing protein	548.852	76.8082	down	966
	osa-miR166m_R-1	LOC_Os03g43930.1	Homeobox-leucine zipper family protein / lipid-binding START domain-containing protein	548.852	76.8082	down	966
	osa-miR166m_R-1	LOC_Os10g33960.2	Homeobox-leucine zipper family protein / lipid-binding START domain-containing protein	922.377	249.627	down	707
	osa-miR166m_R-1	LOC_Os10g33960.1	Homeobox-leucine zipper family protein / lipid-binding START domain-containing protein	922.377	249.627	down	935
	osa-miR166m_R-1	LOC_Os10g33960.4	Homeobox-leucine zipper family protein / lipid-binding START domain-containing protein	922.377	249.627	down	935
	osa-miR166m_R-1	LOC_Os10g33960.3	Homeobox-leucine zipper family protein / lipid-binding START domain-containing protein	922.377	249.627	down	935
	osa-miR166m_R-1	LOC_Os03g01890.2	Homeobox-leucine zipper family protein / lipid-binding START domain-containing protein	899.508	249.627	down	1100
	osa-miR166m_R-1	LOC_Os03g01890.1	Homeobox-leucine zipper family protein / lipid-binding START domain-containing protein	899.508	249.627	down	1100
22	osa-miR171b	LOC_Os02g44370.1	GRAS family transcription factor	457.377	0	down	1537
	osa-miR171b	LOC_Os02g44360.1	GRAS family transcription factor	274.426	0	down	1362
	osa-miR171b	LOC_Os10g40390.1	GRAS family transcription factor	182.951	0	down	179
	osa-miR171b	LOC_Os06g01620.1	GRAS family transcription factor	1189.18	460.849	down	467
	osa-miR171b	LOC_Os04g46860.1	GRAS family transcription factor	2378.36	691.274	down	1337
23	osa-miR1870-p3_1ss18CT	LOC_Os06g39110.1	-	274.426	0	down	713
	osa-miR1870-p3_1ss18CT	LOC_Os11g17720.1	Plant protein of unknown function (DUF247)	182.951	0	down	1371
	osa-miR1870-p3_1ss18CT	LOC_Os07g41370.1	AGAMOUS-like 8	91.4754	0	down	507
	osa-miR1870-p3_1ss18CT	LOC_Os07g41370.2	AGAMOUS-like 8	91.4754	0	down	545
	osa-miR2118e-p5_1ss13TA	LOC_Os03g06680.1	Protein of unknown function (DUF506)	91.4754	0	down	1608
	osa-miR2118e-p5_1ss13TA	LOC_Os02g50960.1	Auxin efflux carrier family protein	91.4754	0	down	2109
	osa-miR2118e-p5_1ss13TA	LOC_Os02g50960.2	Auxin efflux carrier family protein	91.4754	0	down	2129
	osa-miR319a-3p.2-3p_R+1	LOC_Os07g05720.1	TEOSINTE BRANCHED 1, cycloidea and PCF transcription factor 2	274.426	0	down	1340
24	osa-miR393a	LOC_Os03g36080.1	-	1829.51	0	down	741
	osa-miR393a	LOC_Os04g32460.2	auxin signaling F-box 2	1234.92	172.818	down	1833
	osa-miR393a	LOC_Os04g32460.1	auxin signaling F-box 2	1234.92	172.818	down	2235
25	osa-miR394	LOC_Os01g69940.1	Galactose oxidase/kelch repeat superfamily protein	365.902	230.425	down	1251
	osa-miR3979-5p_R+1	LOC_Os12g14070.1	chloroplast heat shock protein 70-2	274.426	0	down	1570
	osa-miR3979-5p_R+1	LOC_Os01g39120.1	XB3 ortholog 1 in Arabidopsis thaliana	22.8688	0	down	91
	osa-miR3979-5p_R+1	LOC_Os11g29600.1	XB3 ortholog 1 in Arabidopsis thaliana	22.8688	0	down	16
	osa-miR3979-5p_R+1	LOC_Os05g02130.1	XB3 ortholog 1 in Arabidopsis thaliana	22.8688	0	down	957
	osa-miR3979-5p_R+1	LOC_Os10g32780.1	XB3 ortholog 1 in Arabidopsis thaliana	22.8688	0	down	91
26	osa-miR5072_L-4	LOC_Os05g07050.1	Pre-mRNA-processing-splicing factor	45.7377	0	down	5043
27	osa-miR5083-p3	LOC_Os02g11980.1	Leucine-rich repeat protein kinase family protein	30.4918	0	down	3002
28	osa-miR535-5p	LOC_Os06g45310.1	squamosa promoter-like 11	91.4754	0	down	863
29	osa-miR820a_R+1	LOC_Os03g02010.4	domains rearranged methyltransferase 2	274.426	0	down	315
	osa-miR820a_R+1	LOC_Os10g29620.1	Protein kinase superfamily protein	182.951	0	down	890
