# Supplementary material for: Integration Analysis of Small RNA and Degradome Sequencing Reveals MicroRNAs Responsive to Dickeya zeae in Resistant Rice
Source: Int J Mol Sci. 2019 Jan 8;20(1):222. doi: 10.3390/ijms20010222 (PMC6337123; doi:10.3390/ijms20010222)
Supplement: Supplementary file 1 [file ijms-20-00222-s001.zip › Table S7.xlsx]

## Sheet: Sheet1
	Table S7. A list of the primers of miRNAs and targets for qRT-PCR in this study.
	miRNAs	RT-primer	Sense primer
	osa-MIR2118e	CTCAACTGGTGTCGTGGAGTCGGCAATTCAGTTGAGCTCTTTGA	ACACTCCAGCTGGGGAAAAGAGAGTC
	osa-miR393a	CTCAACTGGTGTCGTGGAGTCGGCAATTCAGTTGAGGATCAATG	ACACTCCAGCTGGGTCCAAAGGGATCGCA
	osa-miR396f	CTCAACTGGTGTCGTGGAGTCGGCAATTCAGTTGAGAGTTCAAG	ACACTCCAGCTGGGTCCACAGGCTTTCT
	osa-miR166m	CTCAACTGGTGTCGTGGAGTCGGCAATTCAGTTGAGGGGAATGA	ACACTCCAGCTGGGTCGGACCAGGCTTC
	osa-miR171b	CTCAACTGGTGTCGTGGAGTCGGCAATTCAGTTGAGGATATTGG	ACACTCCAGCTGGGTGATTGAGCCGTGCC
	osa-miR156a	CTCAACTGGTGTCGTGGAGTCGGCAATTCAGTTGAGGTGCTCAC	ACACTCCAGCTGGGTGACAGAAGAGAGT
	osa-miR535	CTCAACTGGTGTCGTGGAGTCGGCAATTCAGTTGAGGCGTGCTC	ACACTCCAGCTGGGTGACAACGAGAGAGA
	osa-miR159a	CTCAACTGGTGTCGTGGAGTCGGCAATTCAGTTGAGAGCTCCCT	ACACTCCAGCTGGGTTTGGATTGAAG
	osa-miR5072	CTCAACTGGTGTCGTGGAGTCGGCAATTCAGTTGAGTGGCGACT	ACACTCCAGCTGGGTCCCCAGCGGAG
	Reverse primer	TGGTGTCGTGGAGTCG
	U6	CTCGCTTCGGCAGCACA
	Targets
	LOC_Os06g02560.1	TGGAGCGGGGGGGATGCTAGG	AGGAGGTCTGGTTGGACCTCT
	LOC_Os03g47140.1	AGGACTCACAGTGCCATCCAC	AAGGGTATGATGCAGCAGCAG
	LOC_Os03g51970.1	ACGGACGGCAAGAAATGG	AGGCTGGGTAGCAGAGGC
	GQ848072.1 ( EF1-a)	GAGAAGGAAGCCGCTGAGATG	ACCGTGCAGTAGTACTTGGTG
